# Supplementary material for: Integration of MicroRNA, mRNA, and Protein Expression Data for the Identification of Cancer-Related MicroRNAs
Source: PLoS One. 2017 Jan 5;12(1):e0168412. doi: 10.1371/journal.pone.0168412 (PMC5215789; doi:10.1371/journal.pone.0168412)
Supplement: S1 Table — MiRNAs are ranked by the influence scores. Ranking by 5% GBA and 1% GBA is presented, together with the information whether the miRNA is included in HMDD. (XLSX) [file pone.0168412.s001.xlsx]

## Sheet: Sheet1
Ranking	5% ACC		1% ACC
	miRNA	HMDD included	miRNA	HMDD included
1	hsa-miR-21	O	hsa-miR-21	O
2	hsa-miR-222	O	hsa-miR-34a	O
3	hsa-miR-34a	O	hsa-miR-22	O
4	hsa-miR-22	O	hsa-miR-155	O
5	hsa-miR-155	O	hsa-miR-210	O
6	hsa-miR-130b	X	hsa-miR-29c	O
7	hsa-miR-128a	X	hsa-miR-137	O
8	hsa-miR-210	O	hsa-miR-142-5p	O
9	hsa-miR-214	X	hsa-miR-199a*	X
10	hsa-miR-221	O	hsa-miR-204	X
11	hsa-miR-223	X	hsa-miR-222	O
12	hsa-miR-128b	X	hsa-miR-223	X
13	hsa-miR-29b	X	hsa-miR-34b	X
14	hsa-miR-34b	X	hsa-miR-128b	X
15	hsa-miR-9*	O	hsa-miR-130b	X
16	hsa-miR-92	X	hsa-miR-106b	X
17	hsa-miR-17-5p	O	hsa-miR-17-3p	O
18	hsa-miR-29a	O	hsa-miR-18a	O
19	hsa-miR-199a	X	hsa-miR-19b	O
20	hsa-miR-199a*	X	hsa-miR-214	X
21	hsa-miR-19a	O	hsa-miR-29a	O
22	hsa-miR-204	X	hsa-miR-504	O
23	hsa-miR-27a	X	hsa-miR-92	X
24	hsa-miR-29c	O	hsa-miR-29b	X
25	hsa-miR-146b	O	hsa-miR-128a	X
26	hsa-miR-181d	O	hsa-miR-17-5p	O
27	hsa-miR-18a	O	hsa-miR-181d	O
28	hsa-miR-19b	O	hsa-miR-129	X
29	hsa-miR-23a	X	hsa-miR-15b	X
30	hsa-miR-30a-5p	O	hsa-miR-193a	O
31	hsa-miR-338	X	hsa-miR-199a	X
32	hsa-miR-93	X	hsa-miR-19a	O
33	hsa-miR-106b	X	hsa-miR-25	O
34	hsa-miR-142-3p	O	hsa-miR-27a	X
35	hsa-miR-142-5p	O	hsa-miR-30c	O
36	hsa-miR-17-3p	O	hsa-miR-33	X
37	hsa-miR-181a*	O	hsa-miR-23a	X
38	hsa-miR-181c	O	hsa-miR-24	X
39	hsa-miR-30a-3p	O	hsa-let-7b	X
40	hsa-miR-25	O	hsa-miR-106a	O
41	hsa-miR-20a	O	hsa-miR-125b	O
42	hsa-miR-99a	O	hsa-miR-139	O
43	hsa-miR-504	O	hsa-miR-9*	O
44	hsa-miR-139	O	hsa-miR-181c	O
45	hsa-miR-342	O	hsa-miR-195	O
46	hsa-miR-33	X	hsa-miR-221	O
47	hsa-miR-488	X	hsa-miR-30a-5p	O
48	hsa-miR-124a	X	hsa-miR-199b	X
49	hsa-miR-15b	X	hsa-miR-143	O
50	hsa-miR-200a	X	hsa-miR-145	O
51	hsa-miR-101	O	hsa-miR-200c	X
52	hsa-miR-106a	O	hsa-miR-152	X
53	hsa-miR-219	X	hsa-miR-92b	X
54	hsa-miR-24	X	hsa-miR-101	O
55	hsa-miR-92b	X	hsa-let-7c	X
56	hsa-miR-95	O	hsa-let-7f	X
57	hsa-miR-30c	O	hsa-let-7i	X
58	hsa-miR-330	X	hsa-miR-138	X
59	hsa-miR-125a	X	hsa-miR-132	X
60	hsa-miR-129	X	hsa-miR-133b	X
61	hsa-miR-134	O	hsa-miR-142-3p	O
62	hsa-miR-145	O	hsa-miR-124a	X
63	hsa-miR-301	X	hsa-miR-93	X
64	hsa-miR-455	O	hsa-miR-146b	O
65	hsa-miR-497	X	hsa-miR-150	X
66	hsa-miR-551b	X	hsa-miR-185	X
67	hsa-miR-577	X	hsa-miR-187	X
68	hsa-miR-9	O	hsa-miR-18b	X
69	hsa-let-7c	X	hsa-miR-200b	O
70	hsa-let-7i	X	hsa-miR-20b	O
71	hsa-miR-132	X	hsa-miR-215	X
72	hsa-miR-137	O	hsa-miR-219	X
73	hsa-miR-152	X	hsa-miR-30a-3p	O
74	hsa-miR-185	X	hsa-miR-335	X
75	hsa-miR-18b	X	hsa-miR-338	X
76	hsa-miR-199b	X	hsa-miR-34c	X
77	hsa-miR-200b	O	hsa-miR-374	X
78	hsa-miR-203	X	hsa-miR-376b	X
79	hsa-miR-20b	O	hsa-miR-383	X
80	hsa-miR-218	O	hsa-miR-487b	X
81	hsa-miR-326	O	hsa-miR-488	X
82	hsa-miR-491	O	hsa-miR-497	X
83	hsa-miR-598	X	hsa-miR-503	X
84	hsa-miR-98	X	hsa-miR-542-5p	X
85	hsa-miR-99b	X	hsa-miR-565	X
86	hsa-miR-125b	O	hsa-miR-577	X
87	hsa-miR-143	O	hsa-miR-768-3p	X
88	hsa-miR-193a	O	hsa-miR-9	O
89	hsa-miR-200c	X	hsa-miR-95	O
90	hsa-miR-328	O	hsa-miR-98	X
91	hsa-miR-376b	X	hsa-miR-99a	O
92	hsa-miR-550	X	hsa-let-7a	O
93	hsa-miR-133a	X	hsa-let-7d	O
94	hsa-miR-30b	X	hsa-let-7e	X
95	hsa-miR-378	X	hsa-let-7g	X
96	hsa-miR-383	X	hsa-miR-1	X
97	hsa-miR-422b	X	hsa-miR-100	X
98	hsa-miR-454-3p	X	hsa-miR-103	X
99	hsa-miR-487b	X	hsa-miR-105	X
100	hsa-miR-493-5p	X	hsa-miR-107	X
101	hsa-miR-503	X	hsa-miR-10a	O
102	hsa-miR-520b	X	hsa-miR-10b	O
103	hsa-miR-7	O	hsa-miR-122a	X
104	hsa-miR-133b	X	hsa-miR-125a	X
105	hsa-miR-138	X	hsa-miR-126	X
106	hsa-miR-141	X	hsa-miR-126*	X
107	hsa-miR-150	X	hsa-miR-127	X
108	hsa-miR-15a	O	hsa-miR-130a	O
109	hsa-miR-182	X	hsa-miR-133a	X
110	hsa-miR-187	X	hsa-miR-134	O
111	hsa-miR-18a*	O	hsa-miR-135a	X
112	hsa-miR-30d	X	hsa-miR-135b	X
113	hsa-miR-30e-5p	X	hsa-miR-136	X
114	hsa-miR-323	X	hsa-miR-140	X
115	hsa-miR-34c	X	hsa-miR-141	X
116	hsa-miR-363	X	hsa-miR-144	X
117	hsa-miR-520e	X	hsa-miR-146a	O
118	hsa-miR-565	X	hsa-miR-147	X
119	hsa-let-7e	X	hsa-miR-148a	O
120	hsa-let-7f	X	hsa-miR-148b	X
121	hsa-miR-100	X	hsa-miR-149	O
122	hsa-miR-103	X	hsa-miR-151	X
123	hsa-miR-148a	O	hsa-miR-153	O
124	hsa-miR-190	X	hsa-miR-154	X
125	hsa-miR-26b	X	hsa-miR-154*	X
126	hsa-miR-299-3p	X	hsa-miR-15a	O
127	hsa-miR-30e-3p	X	hsa-miR-16	O
128	hsa-miR-329	O	hsa-miR-181a	O
129	hsa-miR-331	X	hsa-miR-181a*	O
130	hsa-miR-409-3p	X	hsa-miR-181b	O
131	hsa-miR-424	X	hsa-miR-182	X
132	hsa-miR-431	X	hsa-miR-182*	X
133	hsa-miR-433	X	hsa-miR-183	O
134	hsa-miR-485-3p	X	hsa-miR-184	O
135	hsa-miR-486	O	hsa-miR-186	X
136	hsa-miR-523	X	hsa-miR-188	X
137	hsa-miR-542-5p	X	hsa-miR-189	X
138	hsa-miR-582	X	hsa-miR-18a*	O
139	hsa-miR-630	X	hsa-miR-190	X
140	hsa-miR-635	X	hsa-miR-191	X
141	hsa-miR-768-3p	X	hsa-miR-191*	X
142	hsa-let-7a	O	hsa-miR-192	X
143	hsa-let-7g	X	hsa-miR-193b	X
144	hsa-miR-1	X	hsa-miR-194	X
145	hsa-miR-107	X	hsa-miR-196a	X
146	hsa-miR-10b	O	hsa-miR-196b	O
147	hsa-miR-181a	O	hsa-miR-197	X
148	hsa-miR-183	O	hsa-miR-198	X
149	hsa-miR-195	O	hsa-miR-200a	X
150	hsa-miR-224	O	hsa-miR-200a*	X
151	hsa-miR-26a	O	hsa-miR-202	X
152	hsa-miR-320	X	hsa-miR-202*	X
153	hsa-miR-335	X	hsa-miR-203	X
154	hsa-miR-368	X	hsa-miR-205	O
155	hsa-miR-375	X	hsa-miR-206	O
156	hsa-miR-382	X	hsa-miR-208	X
157	hsa-miR-411	X	hsa-miR-20a	O
158	hsa-miR-425-5p	O	hsa-miR-211	X
159	hsa-miR-429	X	hsa-miR-212	X
160	hsa-miR-484	X	hsa-miR-216	X
161	hsa-miR-487a	X	hsa-miR-217	X
162	hsa-miR-512-3p	X	hsa-miR-218	O
163	hsa-miR-542-3p	X	hsa-miR-220	X
164	hsa-miR-574	X	hsa-miR-224	O
165	hsa-miR-628	X	hsa-miR-23b	O
166	hsa-miR-654	X	hsa-miR-26a	O
167	hsa-miR-769-5p	X	hsa-miR-26b	X
168	hsa-let-7b	X	hsa-miR-27b	O
169	hsa-miR-135a	X	hsa-miR-28	X
170	hsa-miR-146a	O	hsa-miR-296	X
171	hsa-miR-149	O	hsa-miR-299-3p	X
172	hsa-miR-16	O	hsa-miR-299-5p	X
173	hsa-miR-191	X	hsa-miR-301	X
174	hsa-miR-197	X	hsa-miR-302a	O
175	hsa-miR-212	X	hsa-miR-302a*	O
176	hsa-miR-217	X	hsa-miR-302b	O
177	hsa-miR-299-5p	X	hsa-miR-302b*	O
178	hsa-miR-302c	O	hsa-miR-302c	O
179	hsa-miR-32	O	hsa-miR-302c*	O
180	hsa-miR-324-5p	X	hsa-miR-302d	O
181	hsa-miR-339	X	hsa-miR-30b	X
182	hsa-miR-373*	X	hsa-miR-30d	X
183	hsa-miR-374	X	hsa-miR-30e-3p	X
184	hsa-miR-379	X	hsa-miR-30e-5p	X
185	hsa-miR-421	X	hsa-miR-31	O
186	hsa-miR-450	X	hsa-miR-32	O
187	hsa-miR-452*	O	hsa-miR-320	X
188	hsa-miR-454-5p	X	hsa-miR-323	X
189	hsa-miR-485-5p	X	hsa-miR-324-3p	X
190	hsa-miR-489	X	hsa-miR-324-5p	X
191	hsa-miR-490	X	hsa-miR-325	X
192	hsa-miR-593	X	hsa-miR-326	O
193	hsa-miR-595	X	hsa-miR-328	O
194	hsa-miR-596	X	hsa-miR-329	O
195	hsa-miR-636	X	hsa-miR-330	X
196	hsa-miR-656	X	hsa-miR-331	X
197	hsa-miR-768-5p	X	hsa-miR-337	X
198	hsa-miR-770-5p	X	hsa-miR-339	X
199	hsa-let-7d	O	hsa-miR-33b	X
200	hsa-miR-10a	O	hsa-miR-340	X
201	hsa-miR-126*	X	hsa-miR-342	O
202	hsa-miR-135b	X	hsa-miR-345	X
203	hsa-miR-144	X	hsa-miR-346	X
204	hsa-miR-147	X	hsa-miR-361	X
205	hsa-miR-148b	X	hsa-miR-362	X
206	hsa-miR-154	X	hsa-miR-363	X
207	hsa-miR-154*	X	hsa-miR-363*	X
208	hsa-miR-181b	O	hsa-miR-365	X
209	hsa-miR-186	X	hsa-miR-367	O
210	hsa-miR-192	X	hsa-miR-368	X
211	hsa-miR-194	X	hsa-miR-369-3p	X
212	hsa-miR-196b	O	hsa-miR-369-5p	X
213	hsa-miR-198	X	hsa-miR-370	X
214	hsa-miR-205	O	hsa-miR-371	X
215	hsa-miR-215	X	hsa-miR-372	X
216	hsa-miR-27b	O	hsa-miR-373	X
217	hsa-miR-28	X	hsa-miR-373*	X
218	hsa-miR-302a*	O	hsa-miR-375	X
219	hsa-miR-302c*	O	hsa-miR-376a	O
220	hsa-miR-31	O	hsa-miR-376a*	O
221	hsa-miR-324-3p	X	hsa-miR-377	X
222	hsa-miR-325	X	hsa-miR-378	X
223	hsa-miR-337	X	hsa-miR-379	X
224	hsa-miR-340	X	hsa-miR-380-3p	X
225	hsa-miR-346	X	hsa-miR-380-5p	X
226	hsa-miR-365	X	hsa-miR-381	O
227	hsa-miR-370	X	hsa-miR-382	X
228	hsa-miR-376a	O	hsa-miR-384	X
229	hsa-miR-376a*	O	hsa-miR-409-3p	X
230	hsa-miR-377	X	hsa-miR-409-5p	X
231	hsa-miR-380-5p	X	hsa-miR-410	X
232	hsa-miR-381	O	hsa-miR-411	X
233	hsa-miR-409-5p	X	hsa-miR-412	X
234	hsa-miR-410	X	hsa-miR-421	X
235	hsa-miR-425-3p	O	hsa-miR-422a	X
236	hsa-miR-451	X	hsa-miR-422b	X
237	hsa-miR-453	X	hsa-miR-423	X
238	hsa-miR-492	X	hsa-miR-424	X
239	hsa-miR-495	X	hsa-miR-425-3p	O
240	hsa-miR-513	X	hsa-miR-425-5p	O
241	hsa-miR-517c	X	hsa-miR-429	X
242	hsa-miR-518c*	X	hsa-miR-431	X
243	hsa-miR-518d	X	hsa-miR-432	X
244	hsa-miR-518f*	X	hsa-miR-432*	X
245	hsa-miR-519b	X	hsa-miR-433	X
246	hsa-miR-520h	X	hsa-miR-448	X
247	hsa-miR-524	X	hsa-miR-449	X
248	hsa-miR-544	X	hsa-miR-449b	X
249	hsa-miR-554	X	hsa-miR-450	X
250	hsa-miR-566	X	hsa-miR-451	X
251	hsa-miR-569	X	hsa-miR-452	O
252	hsa-miR-575	X	hsa-miR-452*	O
253	hsa-miR-584	X	hsa-miR-453	X
254	hsa-miR-588	X	hsa-miR-454-3p	X
255	hsa-miR-599	X	hsa-miR-454-5p	X
256	hsa-miR-610	X	hsa-miR-455	O
257	hsa-miR-614	X	hsa-miR-483	X
258	hsa-miR-616	X	hsa-miR-484	X
259	hsa-miR-620	X	hsa-miR-485-3p	X
260	hsa-miR-621	X	hsa-miR-485-5p	X
261	hsa-miR-629	X	hsa-miR-486	O
262	hsa-miR-638	X	hsa-miR-487a	X
263	hsa-miR-642	X	hsa-miR-489	X
264	hsa-miR-643	X	hsa-miR-490	X
265	hsa-miR-644	X	hsa-miR-491	O
266	hsa-miR-645	X	hsa-miR-492	X
267	hsa-miR-650	X	hsa-miR-493-3p	X
268	hsa-miR-660	X	hsa-miR-493-5p	X
269	hsa-miR-765	X	hsa-miR-494	X
270	hsa-miR-766	X	hsa-miR-495	X
271	hsa-miR-96	X	hsa-miR-496	X
272	hsa-miR-105	X	hsa-miR-498	X
273	hsa-miR-122a	X	hsa-miR-499	X
274	hsa-miR-126	X	hsa-miR-500	X
275	hsa-miR-127	X	hsa-miR-501	X
276	hsa-miR-130a	O	hsa-miR-502	X
277	hsa-miR-136	X	hsa-miR-505	X
278	hsa-miR-140	X	hsa-miR-506	X
279	hsa-miR-151	X	hsa-miR-507	X
280	hsa-miR-153	O	hsa-miR-508	X
281	hsa-miR-182*	X	hsa-miR-509	X
282	hsa-miR-184	O	hsa-miR-510	X
283	hsa-miR-188	X	hsa-miR-511	X
284	hsa-miR-189	X	hsa-miR-512-3p	X
285	hsa-miR-191*	X	hsa-miR-512-5p	X
286	hsa-miR-193b	X	hsa-miR-513	X
287	hsa-miR-196a	X	hsa-miR-514	X
288	hsa-miR-200a*	X	hsa-miR-515-3p	X
289	hsa-miR-202	X	hsa-miR-515-5p	X
290	hsa-miR-202*	X	hsa-miR-516-3p	X
291	hsa-miR-206	O	hsa-miR-516-5p	X
292	hsa-miR-208	X	hsa-miR-517*	X
293	hsa-miR-211	X	hsa-miR-517a	X
294	hsa-miR-216	X	hsa-miR-517b	X
295	hsa-miR-220	X	hsa-miR-517c	X
296	hsa-miR-23b	O	hsa-miR-518a	X
297	hsa-miR-296	X	hsa-miR-518b	X
298	hsa-miR-302a	O	hsa-miR-518c	X
299	hsa-miR-302b	O	hsa-miR-518c*	X
300	hsa-miR-302b*	O	hsa-miR-518d	X
301	hsa-miR-302d	O	hsa-miR-518e	X
302	hsa-miR-33b	X	hsa-miR-518f	X
303	hsa-miR-345	X	hsa-miR-518f*	X
304	hsa-miR-361	X	hsa-miR-519a	X
305	hsa-miR-362	X	hsa-miR-519b	X
306	hsa-miR-363*	X	hsa-miR-519c	X
307	hsa-miR-367	O	hsa-miR-519d	X
308	hsa-miR-369-3p	X	hsa-miR-519e	X
309	hsa-miR-369-5p	X	hsa-miR-519e*	X
310	hsa-miR-371	X	hsa-miR-520a	X
311	hsa-miR-372	X	hsa-miR-520a*	X
312	hsa-miR-373	X	hsa-miR-520b	X
313	hsa-miR-380-3p	X	hsa-miR-520c	X
314	hsa-miR-384	X	hsa-miR-520d	X
315	hsa-miR-412	X	hsa-miR-520d*	X
316	hsa-miR-422a	X	hsa-miR-520e	X
317	hsa-miR-423	X	hsa-miR-520f	X
318	hsa-miR-432	X	hsa-miR-520g	X
319	hsa-miR-432*	X	hsa-miR-520h	X
320	hsa-miR-448	X	hsa-miR-521	X
321	hsa-miR-449	X	hsa-miR-522	X
322	hsa-miR-449b	X	hsa-miR-523	X
323	hsa-miR-452	O	hsa-miR-524	X
324	hsa-miR-483	X	hsa-miR-524*	X
325	hsa-miR-493-3p	X	hsa-miR-525	X
326	hsa-miR-494	X	hsa-miR-525*	X
327	hsa-miR-496	X	hsa-miR-526a	X
328	hsa-miR-498	X	hsa-miR-526b	X
329	hsa-miR-499	X	hsa-miR-526b*	X
330	hsa-miR-500	X	hsa-miR-526c	X
331	hsa-miR-501	X	hsa-miR-527	X
332	hsa-miR-502	X	hsa-miR-532	X
333	hsa-miR-505	X	hsa-miR-539	O
334	hsa-miR-506	X	hsa-miR-542-3p	X
335	hsa-miR-507	X	hsa-miR-544	X
336	hsa-miR-508	X	hsa-miR-545	X
337	hsa-miR-509	X	hsa-miR-548a	X
338	hsa-miR-510	X	hsa-miR-548b	X
339	hsa-miR-511	X	hsa-miR-548c	X
340	hsa-miR-512-5p	X	hsa-miR-548d	X
341	hsa-miR-514	X	hsa-miR-549	X
342	hsa-miR-515-3p	X	hsa-miR-550	X
343	hsa-miR-515-5p	X	hsa-miR-551a	X
344	hsa-miR-516-3p	X	hsa-miR-551b	X
345	hsa-miR-516-5p	X	hsa-miR-552	X
346	hsa-miR-517*	X	hsa-miR-553	X
347	hsa-miR-517a	X	hsa-miR-554	X
348	hsa-miR-517b	X	hsa-miR-555	X
349	hsa-miR-518a	X	hsa-miR-556	X
350	hsa-miR-518b	X	hsa-miR-557	X
351	hsa-miR-518c	X	hsa-miR-558	X
352	hsa-miR-518e	X	hsa-miR-559	X
353	hsa-miR-518f	X	hsa-miR-560	X
354	hsa-miR-519a	X	hsa-miR-561	X
355	hsa-miR-519c	X	hsa-miR-562	X
356	hsa-miR-519d	X	hsa-miR-563	X
357	hsa-miR-519e	X	hsa-miR-564	X
358	hsa-miR-519e*	X	hsa-miR-566	X
359	hsa-miR-520a	X	hsa-miR-567	X
360	hsa-miR-520a*	X	hsa-miR-568	X
361	hsa-miR-520c	X	hsa-miR-569	X
362	hsa-miR-520d	X	hsa-miR-570	X
363	hsa-miR-520d*	X	hsa-miR-571	X
364	hsa-miR-520f	X	hsa-miR-572	X
365	hsa-miR-520g	X	hsa-miR-573	X
366	hsa-miR-521	X	hsa-miR-574	X
367	hsa-miR-522	X	hsa-miR-575	X
368	hsa-miR-524*	X	hsa-miR-576	X
369	hsa-miR-525	X	hsa-miR-578	X
370	hsa-miR-525*	X	hsa-miR-579	X
371	hsa-miR-526a	X	hsa-miR-580	X
372	hsa-miR-526b	X	hsa-miR-581	X
373	hsa-miR-526b*	X	hsa-miR-582	X
374	hsa-miR-526c	X	hsa-miR-583	X
375	hsa-miR-527	X	hsa-miR-584	X
376	hsa-miR-532	X	hsa-miR-585	X
377	hsa-miR-539	O	hsa-miR-586	X
378	hsa-miR-545	X	hsa-miR-587	X
379	hsa-miR-548a	X	hsa-miR-588	X
380	hsa-miR-548b	X	hsa-miR-589	X
381	hsa-miR-548c	X	hsa-miR-590	X
382	hsa-miR-548d	X	hsa-miR-591	X
383	hsa-miR-549	X	hsa-miR-592	X
384	hsa-miR-551a	X	hsa-miR-593	X
385	hsa-miR-552	X	hsa-miR-595	X
386	hsa-miR-553	X	hsa-miR-596	X
387	hsa-miR-555	X	hsa-miR-597	X
388	hsa-miR-556	X	hsa-miR-598	X
389	hsa-miR-557	X	hsa-miR-599	X
390	hsa-miR-558	X	hsa-miR-600	X
391	hsa-miR-559	X	hsa-miR-601	X
392	hsa-miR-560	X	hsa-miR-602	X
393	hsa-miR-561	X	hsa-miR-603	X
394	hsa-miR-562	X	hsa-miR-604	X
395	hsa-miR-563	X	hsa-miR-605	X
396	hsa-miR-564	X	hsa-miR-606	X
397	hsa-miR-567	X	hsa-miR-607	X
398	hsa-miR-568	X	hsa-miR-608	X
399	hsa-miR-570	X	hsa-miR-609	X
400	hsa-miR-571	X	hsa-miR-610	X
401	hsa-miR-572	X	hsa-miR-611	X
402	hsa-miR-573	X	hsa-miR-612	X
403	hsa-miR-576	X	hsa-miR-613	X
404	hsa-miR-578	X	hsa-miR-614	X
405	hsa-miR-579	X	hsa-miR-615	X
406	hsa-miR-580	X	hsa-miR-616	X
407	hsa-miR-581	X	hsa-miR-617	X
408	hsa-miR-583	X	hsa-miR-618	X
409	hsa-miR-585	X	hsa-miR-619	X
410	hsa-miR-586	X	hsa-miR-620	X
411	hsa-miR-587	X	hsa-miR-621	X
412	hsa-miR-589	X	hsa-miR-622	X
413	hsa-miR-590	X	hsa-miR-623	X
414	hsa-miR-591	X	hsa-miR-624	X
415	hsa-miR-592	X	hsa-miR-625	X
416	hsa-miR-597	X	hsa-miR-626	X
417	hsa-miR-600	X	hsa-miR-627	X
418	hsa-miR-601	X	hsa-miR-628	X
419	hsa-miR-602	X	hsa-miR-629	X
420	hsa-miR-603	X	hsa-miR-630	X
421	hsa-miR-604	X	hsa-miR-631	X
422	hsa-miR-605	X	hsa-miR-632	X
423	hsa-miR-606	X	hsa-miR-633	X
424	hsa-miR-607	X	hsa-miR-634	X
425	hsa-miR-608	X	hsa-miR-635	X
426	hsa-miR-609	X	hsa-miR-636	X
427	hsa-miR-611	X	hsa-miR-637	X
428	hsa-miR-612	X	hsa-miR-638	X
429	hsa-miR-613	X	hsa-miR-639	X
430	hsa-miR-615	X	hsa-miR-640	X
431	hsa-miR-617	X	hsa-miR-641	X
432	hsa-miR-618	X	hsa-miR-642	X
433	hsa-miR-619	X	hsa-miR-643	X
434	hsa-miR-622	X	hsa-miR-644	X
435	hsa-miR-623	X	hsa-miR-645	X
436	hsa-miR-624	X	hsa-miR-646	X
437	hsa-miR-625	X	hsa-miR-647	X
438	hsa-miR-626	X	hsa-miR-648	X
439	hsa-miR-627	X	hsa-miR-649	X
440	hsa-miR-631	X	hsa-miR-650	X
441	hsa-miR-632	X	hsa-miR-651	X
442	hsa-miR-633	X	hsa-miR-652	X
443	hsa-miR-634	X	hsa-miR-653	X
444	hsa-miR-637	X	hsa-miR-654	X
445	hsa-miR-639	X	hsa-miR-655	X
446	hsa-miR-640	X	hsa-miR-656	X
447	hsa-miR-641	X	hsa-miR-657	X
448	hsa-miR-646	X	hsa-miR-658	X
449	hsa-miR-647	X	hsa-miR-659	X
450	hsa-miR-648	X	hsa-miR-660	X
451	hsa-miR-649	X	hsa-miR-661	X
452	hsa-miR-651	X	hsa-miR-662	X
453	hsa-miR-652	X	hsa-miR-663	X
454	hsa-miR-653	X	hsa-miR-668	X
455	hsa-miR-655	X	hsa-miR-671	X
456	hsa-miR-657	X	hsa-miR-675	X
457	hsa-miR-658	X	hsa-miR-7	O
458	hsa-miR-659	X	hsa-miR-758	X
459	hsa-miR-661	X	hsa-miR-765	X
460	hsa-miR-662	X	hsa-miR-766	X
461	hsa-miR-663	X	hsa-miR-767-3p	X
462	hsa-miR-668	X	hsa-miR-767-5p	X
463	hsa-miR-671	X	hsa-miR-768-5p	X
464	hsa-miR-675	X	hsa-miR-769-3p	X
465	hsa-miR-758	X	hsa-miR-769-5p	X
466	hsa-miR-767-3p	X	hsa-miR-770-5p	X
467	hsa-miR-767-5p	X	hsa-miR-801	X
468	hsa-miR-769-3p	X	hsa-miR-802	X
469	hsa-miR-801	X	hsa-miR-96	X
470	hsa-miR-802	X	hsa-miR-99b	X
