# Supplementary material for: Integration of MicroRNA, mRNA, and Protein Expression Data for the Identification of Cancer-Related MicroRNAs
Source: PLoS One. 2017 Jan 5;12(1):e0168412. doi: 10.1371/journal.pone.0168412 (PMC5215789; doi:10.1371/journal.pone.0168412)
Supplement: S3 Table — miRNAs, mRNAs, and proteins included in 52 modules constructed with three types of molecules are shown. (XLSX) [file pone.0168412.s003.xlsx]

## Sheet: Three-factor modules
Module number	mRNAs	Proteins	miRNAs
1	CCNB2, RAD51AP1, PTTG1, CENPA, KIF18A, TTK, MELK, SPC25, GINS2, NUF2, PTTG3, CENPK, PTTG2, NDC80, KIF20A, CDC25C, DLG7, RACGAP1, FAM64A, CCDC99, CCNB1, DEPDC1, PBK, BIRC5, CASC5, HMG4L, CKAP2L, FOXM1, DEPDC1B, SGOL2, STMN1, ERCC6L, WDR51A, FAM54A, MND1, HELLS, CENPM, RFC4, ECT2, C6orf173, NEIL3, TRAIP, C15orf21, C12orf48, MAD2L1, TMPO, CCDC5, ACYP1, C9orf46, RNASEH2A, CDCA3, CDKN3, CENPI, E2F2, C…	Cyclin_B1, FoxM1, MSH6, MSH2, Chk2, ARID1A, CDK1, PCNA, BRD4, MAPK, Bap1-c-4, Cyclin_E1	hsa-miR-106b, hsa-miR-130b, hsa-miR-93, hsa-miR-25, hsa-miR-18a, hsa-miR-17-5p, hsa-miR-15b, hsa-miR-29c, hsa-miR-106a, hsa-miR-18b, hsa-miR-19b, hsa-miR-19a
2	RAB33A, GPR155 , FLJ33790 , RAB3C , ATP6V0A4 , SOX10 , FAM77C , FA2H , WASF1 , C1orf106 , BCAS1 , NR0B1 , SLC1A1 , MMP17 , GAL3ST1 , PPP1R16B , EBF3 , GLRA3 , HRASLS , AGPAT4 , MNX1 , KIF21B , ERBB3 , SLC44A1 , UGDH , CNP , C11orf9 , RAB3A , CDK4 , ACTR1A , PRKAB1 , EEF1A2 , GIT1	Stathmin, Bax, P-Cadherin, HER2, p70S6K_pT389, Annexin-1, Paxillin	hsa-miR-338, hsa-miR-219, hsa-miR-27a, hsa-miR-138
3	HMGB2, FANCI , CCNB2 , TOP2A , CHEK1 , PTTG1 , CENPA , CENPH , EXO1 , KIF18A , TTK , KIF2C , MELK , SPC25 , GINS2 , NUF2 , FBXO5 , HIST1H1B , PTTG3 , MLF1IP , CENPK , FAM83D , NDC80 , TPX2 , FOXM1, CDC25C , CENPF , KIF15 , EZH2 , RACGAP1 , ASPM , C6orf167 , FAM64A , CDC6 , ATAD2 , RAD51 , PBK , CENPE , MKI67 , CDCA8 , CASC5 , FAM111B , CKAP2L , NUSAP1 , DEPDC1B , LMNB1 , PRC1 , BUB1 , ESCO2 , CDC…	Cyclin_B1, FoxM1, MSH6, Chk2, MSH2, ARID1A, CDK1, PCNA, BRD4, MAPK, Bap1-c-4, S6, RBM15	hsa-miR-130b, hsa-miR-106b
4	CCK, CRYM , CRHBP , SST , SLC32A1 , GAD2 , TAC1 , PNOC , GABRA1 , WIF1 , KCNC2 , GALNTL5 , STYK1 , PDYN , CACNG3 , RGS20 , PENK , LOC400120 , ADCYAP1 , CRH , CBLN4 , KCNV1 , GREM2 , CLEC2L , TMEM155 , CHD5 , VIP , HS3ST2 , MEPE , RIMS2 , SLC26A8 , KLHL1 , SNAP25	MEK1, 4E-BP1, B-Raf, JNK, PDK1, c-Kit, VEGFR2, ER-alpha, INPP4B, PKC-pan_BetaII, eEF2	hsa-miR-124a, hsa-miR-129, hsa-miR-7, hsa-miR-218, hsa-miR-139, hsa-miR-203, hsa-miR-128b
5	NRP1, COL5A2 , LOXL2 , MXRA5 , GDF15 , PXDN , EDNRA , SERPINH1 , ENPEP , RNF152 , ITGA4 , NID1 , FBLIM1 , CD248 , MYO1B , LAMC1 , ITGB1 , FN1 , PLAU , COL5A1 , LAMA4 , TMEM87B , COL3A1 , IKIP , ETS1 , RCN3 , SNAI2 , HSPG2 , COL4A2 , LEPRE1 , P4HA3 , ITGA1 , FHL2 , TPM4 , MCAM , ASPN , ITGA5 , LMAN1 , LAMB1 , COL1A1 , ADAM10 , ELK3 , FER1L3 , PRDM1 , LUM , THBS1 , COL18A1 , UACA , FZD4 , NID2 , HM…	Fibronectin, PAI-1, Myosin-IIa_pS1943, PEA15, p21, GSK3-alpha-beta, ER-alpha, PKC-alpha7, PKC-delta, beta-Catenin, PKC-alpha, Collagen_VI, VEGFR2, Tuberin	hsa-miR-199a*, hsa-miR-214, hsa-miR-21, hsa-miR-199a, hsa-miR-223, hsa-miR-181c, hsa-miR-143
6	HK3, ST14 , LRRC25 , RETN , DSE , SIGLEC7 , FPRL1 , FAM113B , FBP1 , HCK , CD72 , NOD2 , DOK3 , LAIR1 , LAPTM5 , SLC16A10 , IFI30 , IL1R2 , SIGLEC9 , THBS1 , LHFPL2 , C1orf38 , URP2 , WIPF1 , LCP2 , TLR1 , SLA , SYK , CD53 , FCGR2A , PTPRC , ALOX5	Syk, Lck, p62-LCK-ligand, Smac, GSK3-alpha-beta, PAI-1, NDRG1, ER-alpha, beta-Catenin, FASN	hsa-miR-142-5p, hsa-miR-223
7	HTR7, AIM1 , ST14 , C1RL , GALM , SLC16A3 , RNF135 , PLOD2 , MANBA , DSE , HEXB , SOAT1 , MAN2B1 , NPC2 , FYB , TMEM37 , CATSPER1 , CACNA2D4 , MGAT1 , HLA-DMA , FBP1 , MFSD1 , ARHGAP30 , ARL11 , POLD4 , SUMF1 , FLJ20273 , FCGRT , DOK1 , LAIR1 , MYO1F , FUCA1 , CTSB , CD68 , LAPTM5 , ECGF1 , MAFB , TNFRSF1B , RIN3 , SLC39A8 , ETS2 , SLC16A10 , IFI30 , FCER1G , GGCX , SAT1 , CSTA , THBS1 , FCGR2A ,…	Syk, Lck, GSK3-alpha-beta, p62-LCK-ligand, Smac, PAI-1, ER-alpha, MSH2, MAPK	hsa-miR-142-5p, hsa-miR-223
8	SH3GL3, TMEM10 , RAB40B , KIAA1598 , KIAA1189 , LARP6 , PAIP2B , C7orf41 , HHATL , KCNMB4 , CNTNAP4 , SPOCK3 , SEP4 , FAM19A4 , SEC14L5 , FNTB , TMEM125 , MAL , MOBP , C9orf164 , LHPP , GPR62 , QDPR , MAP7 , SLC5A11 , AATK , ENPP2 , SFTPC , TF , KLK6 , ALDOB , PPAP2C , KIAA1394 , RAPGEF5 , ABHD12B , TCBA1 , MAP6D1 , FAM124A , ROGDI , SLC7A14 , LANCL1 , TLL2 , HIST1H2AJ , TMEM151 , PEX5L , CLDN11 …	p70S6K_pT389, BRD4, JNK, P-Cadherin, MEK1, XBP1, c-Met, Rad51, NDRG1	hsa-miR-219, hsa-miR-338, hsa-miR-330, hsa-miR-139, hsa-miR-124a, hsa-miR-128b
9	RAB33A, GNAI1 , DLK2 , GPR155 , ATP6V0A4 , SOX10 , FA2H , WASF1 , C1orf106 , BCAS1 , NR0B1 , SLC1A1 , MMP17 , GAL3ST1 , KCNS3 , PPP1R16B , GLRA3 , LRRC62 , HRASLS , MNX1 , KIF21B , KIAA1450 , ERBB3 , SLC44A1 , CNP , C11orf9 , LNX1 , KLRC2 , RAB3A , VIPR2 , TRIP6 , MAR4 , RAB3C , AMOTL2 , PAIP2B , MOG , STRAP , RAB34 , ACTR1A , SH3GL3	P-Cadherin, Stathmin, Bax, p70S6K_pT389, HER2, Annexin-1, Paxillin, TFRC, EGFR, HER3, c-Kit, YAP	hsa-miR-338, hsa-miR-219, hsa-miR-504, hsa-miR-27a, hsa-miR-138, hsa-miR-128b, hsa-miR-139
10	VSNL1, WNT10B , LINGO2 , CREG2 , TMEM10 , NRGN , NEFL , PACSIN1 , BRUNOL4 , ERC2 , CCKBR , WSCD2 , JPH3 , LHX6 , GABRG2 , CACNA2D3 , FBXL16 , SNCB , MAR11 , RICH2 , GLT1D1 , AK5 , INPP5F , GLS2 , PHYHIP , CUTL2 , NPM2 , GLS , SLC12A5 , SNAP91 , RGS4 , NEFM , SLC35F3 , NEURL , LRFN5 , CDH9 , DACH2 , STX1A , CPEB3 , PPP2R2C , SYT1 , PDE2A , GABRA1 , DNM1 , SH2D5 , PRKCB1 , HTR5A , WIF1 , CBLN2 , IC…	MEK1, JNK, 4E-BP1, B-Raf, c-Kit, ER-alpha, p70S6K_pT389, INPP4B, PDK1	hsa-miR-124a, hsa-miR-129, hsa-miR-7, hsa-miR-139, hsa-miR-218, hsa-miR-128b
11	BRUNOL4, INPP5F , CPLX3 , SYT1 , RIMBP2 , A2BP1 , MYT1L , PRMT8 , CDKN2D , PCSK2 , AMPH , KIAA0774 , ARHGDIG , SULT4A1 , SLC17A6 , BRUNOL5 , MICAL2 , SYP , MAST3 , KCTD16 , KIF5A , CPLX1 , CNTN4 , GRIN3A , HECW1 , PGBD5 , DNAJC6 , PCLO , SLC26A8 , EPHA10 , CDH12 , CALN1 , MAPRE3 , PRKCE , CNKSR2 , PRRT1 , C9orf45 , FAM123C , FAM19A2 , SLC7A4 , DRD1 , SYCE1 , RIMS2 , SYT5 , GRM7 , DACH2 , SSTR1 , …	MEK1, B-Raf, 4E-BP1, c-Kit, JNK, ER-alpha, p70S6K_pT389, PDK1, INPP4B, P-Cadherin, VEGFR2, HER3, GSK3-alpha-beta	hsa-miR-124a, hsa-miR-129, hsa-miR-7, hsa-miR-139, hsa-miR-128b, hsa-miR-218, hsa-miR-128a, hsa-miR-433
12	NDUFB8, ZNF25 , VDAC2 , OAT , PPP3CB , ZNF248 , PPA1 , WAC , KIAA1128 , KIAA0157 , UBQLN2 , PPP2R2D , STAM , RANBP17 , KIAA1600 , NMT2 , MXI1 , KIAA1279 , RBM17 , DCLRE1A , C10orf88 , TBR1 , C1QL3 , HECW1 , KLHL1 , GJB6 , CAMK2G , SLC8A2 , TSPYL4 , KIF5A , RAPGEF5 , AK5 , GABRA4 , GPR26 , KCNV1 , NEUROD6 , FRMPD4 , CAMKK1 , ZNF365 , LANCL1 , CRLF1 , CDK5R1 , DNAJC6 , VIP , CDH8 , SYP , ADCYAP1 , …	MEK1, JNK, ER-alpha, 4E-BP1, P-Cadherin, B-Raf, c-Kit, p70S6K_pT389	hsa-miR-124a, hsa-miR-139, hsa-miR-129, hsa-miR-7, hsa-miR-128b
13	STK33, LRRC48 , WDR78 , PPP1R1B , C6orf118 , PLEKHA7 , C1orf88 , RFX2 , C20orf26 , NPHP1 , RSPH1 , WDR16 , SPAG1 , TMEM67 , NEK11 , RFX4 , TFE3 , ZWINT , ANK2 , MCM10 , SGOL1 , OBSCN , LDB1 , FGF1 , BMPR1B , CDC25A , HLA-DOA , CLU , BUB1B , CTSE , CCNF , ARHGEF6	p38_pT180_Y182, Chk2, Annexin-1	hsa-miR-130b, hsa-miR-30a-5p
14	BRUNOL4, ERC2 , GABRA2 , ARHGEF7 , FBXL16 , MAR11 , RICH2 , CUTL2 , NPM2 , RGS4 , KCNK1 , CPEB3 , C6orf114 , PPP2R2C , EHD3 , CA11 , C1QTNF4 , A2BP1 , YWHAH , RUNDC3A , DLG2 , PTPN5 , MAP2K4 , AMPH , SCN2A , EFHA2 , PLEKHA1 , GPRASP2 , ADRA1B , ARHGDIG , NELL1 , NSF , SERPINI1 , WDR7 , AKAP11 , GFOD1 , PREPL , PIP3-E , CPLX1 , NUAK1 , HS3ST2 , RAPGEF2 , UNC13C , GPR83 , SCN2B , KIF5A , MICAL2 , S…	MEK1, JNK, ER-alpha, 4E-BP1, c-Kit, p70S6K_pT389, B-Raf, PDK1, P-Cadherin, INPP4B, HER3, PDK1	hsa-miR-124a, hsa-miR-7, hsa-miR-129, hsa-miR-139, hsa-miR-128b, hsa-miR-218
15	DYNC1I1, KIAA1598 , KIAA1189 , SNIP , MBP , HHATL , NKX6-2 , ENPP5 , C9orf164 , CNDP1 , GPR62 , MAP7 , RAPGEF5 , ZNF536 , TCBA1 , LANCL1 , KLHL32 , PIP4K2A , TMEM144 , PLCL1 , MOG , GJA12 , SPOCK3 , LDB3 , CNTNAP4 , KLK6 , MAG , TRPM6 , DBNDD2 , RBM11 , TPPP	p70S6K_pT389, P-Cadherin, JNK, MEK1, BRD4, ERCC1, S6, HER3, NDRG1, Paxillin, Rad51, XBP1, ER-alpha	hsa-miR-219, hsa-miR-338, hsa-miR-330, hsa-miR-139, hsa-miR-124a, hsa-miR-128b
16	NRGN, BRUNOL4 , KCNK1 , SYT1 , ZNF365 , C1QTNF4 , HTR2A , MFSD4 , RUNDC3A , CLTB , AMPH , TUBA8 , C13orf16 , SULT4A1 , PPP3CB , NSF , KCNC3 , SERPINI1 , MICAL2 , NAP1L5 , PREPL , HS3ST2 , DOC2A , CUL3 , RDHE2 , MUSTN1 , PSD , KIF5A , SYT5 , ACCN1 , GABRA1 , CACNG2 , DNM1 , SNAP91 , DLGAP2 , ACTL6B , KCNV1 , GPR26 , SLC17A7 , SYN2 , CACNG3 , SHANK1 , STX1A , CABP1 , DACH2 , CPNE6 , DRD1 , GABRG2 ,…	MEK1, JNK, ER-alpha, B-Raf, c-Kit, 4E-BP1, p70S6K_pT389	hsa-miR-124a, hsa-miR-129, hsa-miR-7, hsa-miR-139, hsa-miR-128b, hsa-miR-218
17	SNCB, C1QTNF4 , GRIN1 , FXYD1 , DRD1IP , LOC554175 , KCNH3 , EFCBP2 , SYP , GAST , C16orf3 , IGSF8 , SHANK3 , CMIP , MAPK8IP2 , MAPK3 , PAX4 , FLJ11235 , VAMP2 , PLXNB3 , ABHD14A , APLP1 , GDI1 , THEM5 , CDK2AP2 , CTXN1 , YPEL3 , PIN1 , PEBP4 , LMAN1 , SYT5 , ARHGDIG , CPLX2 , L3MBTL2 , RAB27A , SSTR2 , OMG , CLTB , BSN , AK5 , PHYHIP , SNCG , PTPN22 , TFEB , SCG3 , DHFR , PCSK2 , CHML , SPTAN1 ,…	MEK1, c-Kit	hsa-miR-124a, hsa-miR-129, hsa-miR-139, hsa-miR-128b
18	HMGB2, FANCI , CCNB2 , TOP2A , RRM2 , TTK , MELK , SPC25 , NUF2 , FBXO5 , MLF1IP , FAM83D , NDC80 , KIF20A , TPX2 , CDC25C , CENPF , KIF15 , AURKA , C6orf167 , PBK , CENPE , CDCA8 , CASC5 , FOXM1,NUSAP1 , DEPDC1B , PRC1 , BUB1 , CDCA7 , KIF23 , SGOL2 , KIF4A , C13orf3 , MYBL1 , OIP5 , ERCC6L , DKFZp762E1312 , CDCA5 , HELLS , C15orf42 , SPAG5 , ECT2 , KIF14 , NEIL3 , TYMS , C12orf48 , SMC2 , KIF4B…	Cyclin_B1, FoxM1, MSH6, Chk2, MSH2, ARID1A, PCNA	hsa-miR-130b, hsa-miR-106b
19	FGF9, ARHGEF7 , XKR4 , HMP19 , BSN , ELAVL4 , DUSP8 , CENTG1 , KCNB1 , FAM57B , NBEA , ZDHHC22 , ZNF167 , MAGI1 , KCNC3 , RNF165 , TMEM132B , GRIA2 , GNAO1 , SDCCAG1 , CECR6 , TMEM35 , MCF2L , PPM1E , ATCAY , SRGAP3 , LRRC4 , PPP2R5E , DLL1 , TOP2B , CDK5R1 , PAK3 , RUNDC3A , BRSK2 , CACNG2 , MAPK8IP2 , RAG1 , PCSK2 , BRSK1 , GABBR1 , MAST1 , CPLX2 , TRIM6 , NR1H3 , KIAA1549 , CPLX1 , SCN2A , ZNF…	HER3, c-Kit, P-Cadherin, p62-LCK-ligand, Annexin-1, GSK3-alpha-beta, ER-alpha, VEGFR2, Bax, p38_MAPK, PAI-1, YAP	hsa-miR-124a, hsa-miR-7, hsa-miR-128b, hsa-miR-139, hsa-miR-128a, hsa-miR-23a, hsa-miR-34a, hsa-miR-129, hsa-miR-27a, hsa-miR-24
20	SST, ERC2 , SNCB , ATP6V1B2 , ANKRD43 , TPD52L1 , SNAP91 , KCNK1 , CPEB3 , PPP2R2C , CBLN2 , AACS , GOT1 , MFSD4 , RUNDC3A , GABARAPL3 , CLTB , GABRA5 , GHITM , C1orf115 , SLC4A10 , NPTN , C13orf16 , CAMK2N1 , FBXW7 , STXBP1 , FAM79A , KCNH3 , NELL1 , NSF , SPINT2 , C20orf174 , SYP , MAST3 , PPP1R16B , DNAJC6 , HS3ST2 , INPP5A , HPCA , GPR83 , SCN2B , MOAP1 , KIF5A , ACCN1 , CPNE6 , GRM7 , NCDN ,…	MEK1, JNK, p70S6K_pT389, B-Raf, 4E-BP1, ER-alpha, c-Kit, P-Cadherin, HER3, PDK1	hsa-miR-124a, hsa-miR-7, hsa-miR-129, hsa-miR-139, hsa-miR-128b, hsa-miR-218
21	CHGB, FGF9 , BRUNOL4 , ERC2 , DUSP26 , XKR4 , CA10 , LOC4951 , FGF12 , HMP19 , OPCML , SCN2A , CENTG1 , SUSD5 , DNM3 , TMEM16C , SLC2A13 , MAGI1 , CELSR3 , NSF , KCNC3 , PPP1R16B , CNTNAP5 , KIF5A , GDAP1 , ASCL1 , TMEM151 , CECR6 , TMEM35 , ATCAY , SCN1A , DLL1 , CNTN1 , PLAUR , GRIK2 , PSD , EPHA2 , SLC8A3 , SSTR2 , RUNDC3A , PAK3 , ZC3H12A , BACH1 , TNR , PTCHD2 , SHC1 , EPHB1 , NEFL , NCAM1 ,…	c-Kit, HER3, P-Cadherin, ER-alpha, p62-LCK-ligand, GSK3-alpha-beta	hsa-miR-124a, hsa-miR-128b, hsa-miR-7, hsa-miR-139, hsa-miR-128a
22	CCNB2, TOP2A , CHEK1 , RRM2 , PTTG1 , CENPA , KIF18A , TTK , SPC25 , NUF2 , FBXO5 , HIST1H1B , PTTG3 , MLF1IP , CENPK , PTTG2 , NDC80 , CDC25C , CENPF , FOXM1, EZH2 , DLG7 , RACGAP1 , FAM64A , H2AFV , RAD51 , DBF4 , CCNB1 , PBK , CDCA8 , CASC5 , HMG4L , CKAP2L , NUSAP1 , DEPDC1B , BUB1 , KIF23 , CKS2 , FAM122A , PLK4 , OIP5 , FAM54A , MND1 , HIST1H3F , HNRNPC , HIST1H3A , HIST1H2AI , POLE2 , RFC4…	Cyclin_B1, FoxM1, MSH6, MSH2, ARID1A, CDK1, Chk2, PCNA, BRD4	hsa-miR-106b, hsa-miR-130b, hsa-miR-93, hsa-miR-25, hsa-miR-17-5p, hsa-miR-18a, hsa-miR-15b
23	KIAA1189 , MAG , HHATL , S100A1 , FAM19A4 , SEC14L5 , CPEB1 , TMEM125 , MAL , PLP1 , LHPP , QDPR , MAP7 , BCAS1 , GSTO2 , PLEKHB1 , TMEM144 , L3MBTL2 , LDB3 , SLCO1A2 , C18orf1 , BTBD16 , NINJ2 , CNTNAP4 , KLK6 , SPOCK3 , SH3GL3 , MOG , MBP , LRP2 , ACIN1 , KIAA1598 , RAPGEF5 , NTSR2 , PEX5L , CNDP1 , TRPM6 , RAP1GDS1 , RAB3C , SERPINI1 , GPD1 , NFIC	p70S6K_pT389, MEK1, P-Cadherin, BRD4, JNK, S6, Paxillin, NDRG1, ERCC1, c-Met, XBP1, ER-alpha, Rad51, PKC-pan_BetaII	hsa-miR-219, hsa-miR-338, hsa-miR-330, hsa-miR-139, hsa-miR-124a, hsa-miR-128b, hsa-miR-128a, hsa-miR-129
24	MAG, CNTNAP4 , FAM19A4 , FNTB , TMEM125 , MAL , SLC5A11 , ELOVL7 , ENPP2 , SFTPC , KLK6 , ALDOB , TLL2 , PEX5L , CLDN11 , EDG8 , CAPN13 , CDC42EP2 , LDB3 , GJA12 , C11orf9 , NINJ2 , MBP , MOG , PIP4K2A , BOK , PPAP2C , RAPGEF5 , PPP1R14A , SPOCK3 , LRP2 , FA2H , CD1D , CNDP1 , DYNC1I1	p70S6K_pT389, BRD4, XBP1, c-Met, Rad51, NDRG1	hsa-miR-219, hsa-miR-338, hsa-miR-330, hsa-miR-139
25	HMGB2, FANCI , WDHD1 , CCNB2 , TOP2A , RRM2 , RAD51AP1 , PTTG1 , CENPA , CENPH , EXO1 , TTK , KIF2C , MELK , SPC25 , NY-SAR-48 , GINS2 , NUF2 , FBXO5 , HIST1H1B , PTTG3 , MLF1IP , CENPK , PTTG2 , NDC80 , KIF20A , TPX2 , DTYMK , CDC25C , CENPF , KIF15 , DLG7 , RACGAP1 , ASPM , AURKA , STIL , KIFC1 , CDC20 , C6orf167 , CDC45L , FAM64A , CDC6 , ATAD2 , RAD51 , FOXM1 , CCNB1 , DEPDC1 , PBK , BIRC5 , …	Cyclin_B1, FoxM1, MSH6, Chk2, MSH2, ARID1A, PCNA, CDK1, BRD4, MAPK, Bap1-c-4	hsa-miR-130b, hsa-miR-106b
26	SYT13, SNCA , SV2B , CREG2 , ERC2 , GLT1D1 , ATP6V1B2 , GLS , HSPA12A , HPRT1 , ATP8A2 , PDE2A , SH2D5 , KLHL2 , PRKCB1 , RIMBP2 , KIAA1622 , STYK1 , PNCK , SMPX , MAGEE1 , ENC1 , MPP7 , MDH1 , KIAA0774 , CHN1 , CYP4X1 , C8orf47 , MAP7D2 , ADRA1B , RTN4RL1 , TMEM24 , CDKL5 , SLC17A7 , MICAL2 , SOHLH1 , KIAA0513 , GFOD1 , TMEM155 , RAB3A , SLC26A8 , TNNT2 , HK1 , TMEM132D , CAMKK1 , STXBP1 , KIF5A…	MEK1, JNK, B-Raf, 4E-BP1, p70S6K_pT389, ER-alpha, c-Kit, INPP4B, PDK1, PDK1	hsa-miR-124a, hsa-miR-129, hsa-miR-7, hsa-miR-218, hsa-miR-139, hsa-miR-128b
27	MAG, HHATL , CNTNAP4 , FAM19A4 , MAL , MOBP , PLP1 , CNDP1 , SLC5A11 , ENPP2 , KLK6 , RASGRF2 , RAP1GDS1 , RAPGEF5 , TMEM46 , MAP6D1 , LANCL1 , PEX5L , CDC42EP2 , BOK , DBNDD2 , MOG , PDIA2 , NINJ2 , PPP1R14A , TF , SPOCK3 , PCSK6 , LDB3 , TRAF3 , TNC , LAMA4 , MBP	p70S6K_pT389, BRD4, XBP1, JNK, P-Cadherin, MEK1, c-Met	hsa-miR-219, hsa-miR-338, hsa-miR-330, hsa-miR-139, hsa-miR-124a
28	HMGB2, FANCI , WDHD1 , CCNB2 , TOP2A , CHEK1 , RRM2 , PTTG1 , CENPA , EXO1 , TTK , KIF2C , MELK , SPC25 , NY-SAR-48 , GINS2 , NUF2 , FBXO5 , PTTG3 , MLF1IP , CENPK , FAM83D , PTTG2 , NDC80 , KIF20A , TPX2 , CDC25C , CENPF , KIF15 , EZH2 , DLG7 , RACGAP1 , ASPM , AURKA , STIL , KIFC1 , CDC20 , CDC45L , FAM64A , RAD51 , CCDC99 , CCNB1 , DEPDC1 , PBK , BIRC5 , CENPE , MKI67 , CDCA8 , CASC5 , CKAP2L …	Cyclin_B1, FoxM1, MSH6, Chk2, MSH2, ARID1A, CDK1, PCNA	hsa-miR-130b, hsa-miR-106b
29	SYT13, NAP1L2 , FBXL16 , RICH2 , AK5 , KCNK1 , CPEB3 , SYT1 , ZNF365 , KIAA1107 , MYT1L , PTPN5 , GABARAPL3 , EFHA2 , TSPYL4 , TUBA8 , KIAA0748 , NSF , GABARAPL1 , CAMKK1 , YPEL4 , CLEC2L , GRM1 , SV2C , RDHE2 , GUCA1B , KIF5A , GRM7 , SYN2 , SYT5 , HCN1 , SLC8A2 , HTR2A , DNM1 , STXBP1 , GNAO1 , CACNG2 , SSTR1 , MICAL2 , SNAP91 , SLC17A7 , PRMT8 , STX1A , HECW1 , DOC2A , GRIN3A , SCN2A , GABRG2 …	MEK1, JNK, 4E-BP1, ER-alpha, c-Kit, B-Raf, PDK1, p70S6K_pT389, INPP4B, PDK1, VEGFR2, PKC-pan_BetaII, P-Cadherin, HER3, 14-3-3_zeta	hsa-miR-124a, hsa-miR-129, hsa-miR-7, hsa-miR-139, hsa-miR-128b, hsa-miR-218, hsa-miR-128a, hsa-miR-137, hsa-miR-433, hsa-miR-203
30	FBXL16, RICH2 , GLS2 , ATRNL1 , YWHAH , TPM3 , GABARAPL3 , CABP1 , TSPYL4 , PPP3CB , NSF , GABARAPL1 , MICAL2 , TSPYL1 , RTN4 , GFOD1 , ATP6V0A1 , DNAJC6 , TBR1 , SLC9A6 , TTC7B , PRRT1 , GUCA1B , DRD1 , CACNG2 , PRMT8 , CPNE6 , SHANK1 , CNKSR2 , SYT5 , STXBP1 , CAMK1D , SYN2 , GRIN3A , GJB6 , RUNDC3A , CAMKK1 , HECW1 , GRM7 , HTR2A , KIF5A , DLGAP2 , TUBA8 , GNAO1 , CBX7 , SLC17A7 , CDH9 , RIMS2…	MEK1, JNK, c-Kit, B-Raf, 4E-BP1, ER-alpha, p70S6K_pT389, PDK1, P-Cadherin, HER3, INPP4B	hsa-miR-124a, hsa-miR-129, hsa-miR-7, hsa-miR-139, hsa-miR-128b, hsa-miR-218
31	HERC5 , BATF2 , IFIH1 , SP110 , LGALS3BP , BST2 , IFI35 , SAMD9 , TRIM22 , SAMD9L , PARP14 , ZC3HAV1 , APOL6 , DTX3L , RNF213 , TRIM21 , NMI , UBE1L , BTN3A3 , TRIM25 , PARP9 , PSME2 , ETV7 , TNFRSF14 , GBP1 , PLSCR1 , GBP3 , MYT1 , CASP7 , RAB34 , SP100 , CASP1	Annexin-1, STAT5-alpha	hsa-miR-146b, hsa-miR-142-5p, hsa-miR-193a, hsa-miR-34a, hsa-miR-34b
32	MBP, MAG , C7orf41 , SEP4 , SEC14L5 , TMEM125 , MAL , SLCO3A1 , MOBP , C9orf164 , PLP1 , GPR62 , FA2H , SLC5A11 , RNASE1 , ENPP2 , SFTPC , BCAS1 , TF , KLK6 , KIAA1394 , RAPGEF5 , FAM124A , SLC7A14 , TMEM151 , CLDN11 , EDG8 , KLHL32 , LDB3 , MOG , GJA12 , TRPM6 , C11orf9 , NINJ2 , CNTNAP4 , PIP4K2A , PPP1R14A , SH3GL3 , SPOCK3 , KIAA1598 , BOK , DYNC1I1	p70S6K_pT389, P-Cadherin, BRD4, JNK, NDRG1, XBP1, c-Met	hsa-miR-219, hsa-miR-338, hsa-miR-330, hsa-miR-139, hsa-miR-124a
33	FANCI, CCNB2 , TOP2A , RAD51AP1 , CENPH , FAM83D , NDC80 , CDC25C , EZH2 , STIL , KIFC1 , CDC20 , C6orf167 , CCDC99 , CCNB1 , DEPDC1 , CASC5 , NUSAP1 , PRC1 , KIF23 , MYBL1 , CEP55 , PLK4 , ARHGAP11A , POLG , CHAF1A , RFC4 , ECT2 , C18orf54 , KIF14 , CEP78 , CEP152 , TYMS , SMC2 , CDCA2 , ATAD5 , MCM8 , TMPO , BUB1B , NEK2 , CENPE , KIF4A , ATAD2 , DTL , KIF2C , ASPM , CDCA8 , PTTG1 , KIF20A , CE…	Cyclin_B1, FoxM1, MSH6, Chk2, MSH2, ARID1A, PCNA	hsa-miR-130b, hsa-miR-106b
34	PAIP2B, FGFR2 , NPAL3 , LHPP , QDPR , AATK , SFTPC , KIAA1394 , FAAH , PIP4K2A , FAHD2B , GJA12 , BTBD16 , C11orf9 , NINJ2 , LDB3 , SPOCK3 , MOG , SH3GL3 , LRP2 , CNP , DYNC1I1 , SERPINI1 , RBM11 , KLK6 , CNTNAP4 , RAPGEF5 , ABL1 , GPD1 , PDIA2 , MBP , SYT9 , SCTR , TGIF1 , MYC , CLDN11 , KIAA1598 , HDHD2 , NFIC , GRIN3A , CNDP1 , CDC42EP2 , MAG , TGFB1I1 , TRPM6 , TPD52L1	p70S6K_pT389, JNK, MEK1, P-Cadherin, BRD4, ERCC1, c-Met, NDRG1, XBP1	hsa-miR-219, hsa-miR-338, hsa-miR-330, hsa-miR-139, hsa-miR-124a
35	DUSP26, SYT4 , RALYL , HMP19 , TTC9B , TNRC4 , RUNDC3A , SUSD4 , TMEM35 , PHACTR3 , TADA2L , DKFZP564J102 , GRIA2 , CNTN1 , MUC1 , ELAVL4 , AMPH , PSD , SCN2A , PAK3 , SYP , GRIN3A , NAP1L5 , HOXA13 , BDKRB1 , GNAO1 , NEUROD2 , SERPINC1 , CLDN1 , RIMS1 , MAP2 , ASCL1 , GRM7	HER3, ER-alpha, c-Kit, GSK3-alpha-beta, P-Cadherin, VEGFR2, MEK1	hsa-miR-124a, hsa-miR-7, hsa-miR-139, hsa-miR-128b
36	GBE1, LOX , ADFP , TMEM45A , P4HA1 , BTG1 , ITGB1 , LMAN1 , ARRDC3 , BNIP3 , TREM1 , THBS1 , LDHA , LYVE1 , SERPINE1 , P4HA3 , GJB2 , THBD , ERO1L , SLC16A3 , SOCS3 , RBMX , PLAU , ICAM1 , CAV1 , PLAUR , PROS1 , CCL7 , C21orf7 , IL1R2 , VEGFA , PRSS23 , CAST	PAI-1, Caveolin-1, Fibronectin, p62-LCK-ligand, GSK3-alpha-beta, ER-alpha, beta-Catenin, PEA15, PKC-delta, c-Kit	hsa-miR-21, hsa-miR-210, hsa-miR-223, hsa-miR-22, hsa-miR-155, hsa-miR-181c, hsa-miR-214
37	FBXL16, ZNF540 , GLS , ATP8A2 , NEURL , STX1A , EHD3 , ZNF365 , C15orf27 , PNCK , GABARAPL3 , AMPH , GABRA5 , PNMA5 , CABP1 , TSPYL4 , SGSM1 , HPCAL4 , LRTM2 , BRUNOL5 , PPP3CB , BTRC , ANK3 , NECAP1 , CNTN4 , HECW1 , RAPGEF2 , HPCA , GPR83 , CUL3 , ELOVL4 , SYCE1 , PAK3 , DRD1 , CACNG2 , PAK7 , HCN1 , CPNE6 , RIMS2 , PRMT8 , KIF5A , MICAL2 , GLS2 , SYN2 , STXBP1 , DACH2 , CBFA2T3 , CAMKK2 , GRM7…	MEK1, ER-alpha, c-Kit, B-Raf, JNK, 4E-BP1, p70S6K_pT389, PDK1, P-Cadherin, HER3, INPP4B	hsa-miR-124a, hsa-miR-129, hsa-miR-7, hsa-miR-139, hsa-miR-128b, hsa-miR-218
38	GALM, LRRC25 , MANBA , DSE , CSF3R , KCTD12 , SIGLEC7 , NPC2 , FKBP15 , CACNA2D4 , MPP1 , MGAT1 , SYK , FBP1 , NLRC4 , DRAM , MFSD1 , ARHGAP30 , FLJ20273 , FCGRT , ARHGDIB , LAIR1 , C3 , FUCA1 , CTSB , CD68 , LAPTM5 , MAFB , FCGBP , IFI30 , TMEM140 , NCF4 , GGCX , FCGR2A , FLVCR2 , LHFPL2 , IL13RA1 , DOCK2 , ITGB2 , TNFRSF14 , C1orf38 , URP2 , VAV1 , PSCD4 , CTSS , SLC24A6 , VAMP8 , TBC1D2 , RNF1…	Syk, Lck, Smac, GSK3-alpha-beta, p62-LCK-ligand, MAPK, MSH2, Cyclin_B1, CDK1, BRD4, MSH6, ARID1A, S6_pS235_S236	hsa-miR-142-5p, hsa-miR-223
39	WDHD1, TOP2A , RAD51AP1 , TTK , FBXO5 , MLF1IP , NDC80 , KIF15 , EZH2 , RACGAP1 , BARD1 , C6orf167 , PCNA , ATAD2 , CASC5 , FAM111B , NUSAP1 , KNTC1 , PRC1 , BUB1 , CDCA7 , KIF23 , CCDC15 , C13orf3 , PLK4 , MXD3 , FLJ39660 , HELLS , PARP2 , WDR76 , DSN1 , BRCA1 , ATAD5 , TMPO , C18orf24 , CCNE2 , BUB1B , DTL , CDC7 , CENPE , ASPM , CENPH , MCM10 , WDR62 , STIL , KIF4A , CDC25C , CCNB2 , KIF2C , G…	Cyclin_B1, MSH6, FoxM1, Chk2, MSH2, ARID1A, PCNA, CDK1	hsa-miR-106b, hsa-miR-130b, hsa-miR-93, hsa-miR-25, hsa-miR-17-5p, hsa-miR-18a, hsa-miR-15b
40	CKMT1A, WNT10B , NEFL , GLS2 , CUTL2 , NPM2 , NEURL , CDH9 , STX1A , SH2D5 , HTR5A , ICAM5 , HS6ST3 , ABCG4 , KCNJ12 , CPLX2 , KIAA1107 , RIMS3 , PNCK , PRMT8 , PTPN5 , TCERG1L , KIAA0774 , HCN1 , PNMA5 , TSPYL2 , TMEM24 , STXBP1 , SULT4A1 , KIAA0748 , HRNBP3 , BRUNOL5 , KIAA1853 , NSF , EPHB6 , MICAL2 , LMO7 , CAMKK1 , KIAA0513 , GPR26 , YPEL4 , NUAK1 , SLC26A8 , RFPL2 , RFPL3 , UNC13C , TNNT2 ,…	MEK1, B-Raf, 4E-BP1, c-Kit, JNK, ER-alpha, p70S6K_pT389, PDK1, INPP4B, GSK3-alpha-beta, VEGFR2, 14-3-3_zeta, P-Cadherin	hsa-miR-124a, hsa-miR-129, hsa-miR-7, hsa-miR-218, hsa-miR-128b, hsa-miR-139, hsa-miR-128a, hsa-miR-433, hsa-miR-203, hsa-miR-137, hsa-miR-329
41	KIAA1598, KIAA1189 , MAG , C7orf41 , CNTNAP4 , SPOCK3 , FAM19A4 , NKX6-2 , MAL , PLP1 , CNDP1 , SLC5A11 , ENPP2 , EDG8 , TMEM144 , ADARB2 , LDB3 , KLK6 , MOG , MBP , SH3GL3	p70S6K_pT389, P-Cadherin, JNK, BRD4, MEK1, S6	hsa-miR-219, hsa-miR-338, hsa-miR-330, hsa-miR-139, hsa-miR-124a
42	FANCI, TOP2A , KIF2C , FAM83D , CENPF , KIF15 , EZH2 , ASPM , MKI67 , CDCA8 , CASC5 , NUSAP1 , PRC1 , KIF23 , SGOL2 , CKS2 , PLK4 , UBE2C , SPAG5 , KIF14 , VEZF1 , CEP152 , ATAD5 , GSTCD , BUB1B , DIAPH3 , NEK2 , STIL , KIF4A , DTL , CDC7 , CENPE , CCNB2 , KIF20A , NLRP3 , CENPH , BRIP1 , FANCC , MCM10 , CDC20 , FOXM1 , TPX2 , ATAD2 , WDR62 , CDC25C , MYBL1	Cyclin_B1, FoxM1, MSH6, Chk2, MSH2, ARID1A, CDK1	hsa-miR-130b, hsa-miR-106b
43	SLITRK4, TMEM10 , SLC12A5 , NEFM , SLC35F3 , CBLN2 , ZNF365 , RBM11 , RYR2 , GABARAPL3 , CBX7 , TUBA8 , FBXW7 , GABARAPL1 , KCNS1 , CAMKK1 , KIAA0513 , RDHE2 , PRRT1 , FBXO40 , SYCE1 , HCN1 , SLC17A7 , MICAL2 , SYT5 , ACCN1 , DLGAP2 , GRM7 , GABRG2 , DRD1 , KIF5A , PACSIN1 , RTN4RL1 , CACNG3 , HTR2A , DNM1 , HECW1 , PSD , GABRA1 , GRIN1 , SSTR1 , GLS2 , SHANK1 , SLC8A2 , RUNDC3A , NRGN , CACNG2 ,…	MEK1, JNK, B-Raf, ER-alpha, 4E-BP1, c-Kit, PDK1, p70S6K_pT389, INPP4B, PKC-pan_BetaII, PDK1, VEGFR2, 14-3-3_zeta, eEF2	hsa-miR-124a, hsa-miR-129, hsa-miR-7, hsa-miR-139, hsa-miR-218, hsa-miR-128b, hsa-miR-128a, hsa-miR-433, hsa-miR-203, hsa-miR-137
44	NRGN, PACSIN1 , BRUNOL4 , NAP1L2 , MAR11 , GLT1D1 , RPRML , SLC35F3 , NEURL , LRFN5 , SH2D5 , CBLN2 , ICAM5 , RIMBP2 , KCNJ12 , CPLX2 , CHGA , RBM11 , RYR2 , PCSK2 , STAT4 , HCN1 , MAP7D2 , CACNB1 , RASAL1 , LOC554175 , ARHGDIG , LRTM2 , SULT4A1 , SLC17A7 , KIAA0748 , SNCG , WBSCR17 , SYNGR3 , ADAM11 , SOHLH1 , CALM3 , EFCBP1 , HAR1A , TMEM155 , TNNT2 , DDN , PRKCE , HTR1E , RDHE2 , EPN3 , TMEM13…	MEK1, B-Raf, 4E-BP1, JNK, c-Kit, ER-alpha, INPP4B, p70S6K_pT389, VEGFR2, GSK3-alpha-beta	hsa-miR-124a, hsa-miR-129, hsa-miR-7, hsa-miR-128b, hsa-miR-218, hsa-miR-139, hsa-miR-128a, hsa-miR-433, hsa-miR-203, hsa-miR-329
45	NOX4, ENPEP , COL4A1 , NID1 , CD248 , TBX2 , HSPG2 , COL4A2 , ITGA1 , RBPMS , ITGA5 , PDGFRB , HIC1 , BGN , UACA , TPM4 , TPM2 , FN1 , NID2	Fibronectin, PAI-1, Myosin-IIa_pS1943, p21, PKC-alpha7, PEA15	hsa-miR-214, hsa-miR-199a*, hsa-miR-199a
46	CREG2, GLS , NDUFB8 , SYT1 , ICAM5 , CPLX2 , PRSS3 , EFHA2 , MPP7 , CYP4X1 , GRIN1 , RTN4RL1 , HPCAL4 , ARHGDIG , SLC17A7 , SNCG , HRNBP3 , SYN2 , CALM3 , CPNE6 , TNNT2 , PCSK2 , RYR2 , CBLN2 , HCN1 , GRM7 , EHD3 , CAMKK1 , KIAA0513 , PACSIN1 , CKMT1A , MICAL2 , CDH8 , HTR2A , SYT5 , DLGAP2 , GLS2 , NRGN , STXBP1 , CDH18 , GABRG2 , EPHB6 , ACCN1 , DACH2 , CPLX1 , SLC8A2 , SYT13 , DNM1 , FBXL12 , …	MEK1, c-Kit, 4E-BP1, JNK, B-Raf, ER-alpha, INPP4B	hsa-miR-124a, hsa-miR-129, hsa-miR-7, hsa-miR-139, hsa-miR-128b, hsa-miR-218
47	SYT13, SYNPR , SV2B , LINGO2 , CREG2 , PACSIN1 , KIAA1045 , CCKBR , WSCD2 , GLT1D1 , PHYHIP , NEFM , SYT1 , DNM1 , CA11 , RIMBP2 , KRT222P , ZNF365 , A2BP1 , GNG3 , HTR2A , SLC30A3 , CPLX2 , RIMS3 , PNCK , C9orf4 , RYR2 , VSTM2L , RIMS2 , PCSK2 , LRFN2 , HCN1 , PNMA5 , TUBA8 , SGSM1 , HPCAL4 , C13orf16 , RASAL1 , LOC554175 , ARHGDIG , EFCBP2 , SLC17A7 , HRNBP3 , KIAA1853 , ACVR1C , CDH8 , EPHB6 ,…	MEK1, B-Raf, 4E-BP1, JNK, c-Kit, ER-alpha, INPP4B, PDK1, p70S6K_pT389, 14-3-3_zeta, VEGFR2, GSK3-alpha-beta, PDK1, P-Cadherin, eEF2, PKC-pan_BetaII	hsa-miR-124a, hsa-miR-129, hsa-miR-7, hsa-miR-218, hsa-miR-139, hsa-miR-128b, hsa-miR-128a, hsa-miR-203, hsa-miR-433, hsa-miR-137
48	SH3GL3, DYNC1I1 , TMEM10 , KIAA1598 , KIAA1189 , MBP , MAG , PAIP2B , C7orf41 , HHATL , CNTNAP4 , SPOCK3 , SEP4 , FAM19A4 , SEC14L5 , NKX6-2 , TMEM125 , CHP2 , MAL , MOBP , C9orf164 , PLP1 , CNDP1 , GPR62 , MAP7 , FA2H , SLC5A11 , ENPP2 , PLCH2 , BCAS1 , TF , KLK6 , DHRS9 , KIAA1394 , RAPGEF5 , ABHD12B , TCBA1 , SLC7A14 , SYT9 , PEX5L , EDG8 , KLHL32 , PIP4K2A , TMEM144 , PLCL1 , ADARB2 , BOK , L…	p70S6K_pT389, P-Cadherin, JNK, MEK1, BRD4, ERCC1, XBP1, NDRG1, c-Met, Paxillin, S6, Rad51, HER3, INPP4B, ER-alpha	hsa-miR-219, hsa-miR-338, hsa-miR-330, hsa-miR-139, hsa-miR-124a, hsa-miR-128b
49	SH3GL3, KIAA1598 , KIAA1189 , MAG , PAIP2B , C7orf41 , HHATL , SEP4 , FAM19A4 , SEC14L5 , TMEM125 , MAL , SLCO3A1 , MOBP , GPR62 , FA2H , SLC5A11 , ENPP2 , SFTPC , RAPGEF5 , ABHD12B , TCBA1 , SLC7A14 , TLL2 , PEX5L , CAPN13 , KLHL32 , FLJ37464 , ADARB2 , DBNDD2 , PTCRA , PDIA2 , SLCO1A2 , RHCG , C11orf9 , NINJ2 , MOG , LDB3 , SPOCK3 , PPP1R14A , CNTNAP4 , KLK6 , CD1D , MBP , BOK , DYNC1I1 , PIP4K…	p70S6K_pT389, P-Cadherin, JNK, MEK1, BRD4, NDRG1, S6, ERCC1, XBP1, Paxillin, c-Met, Rad51, HER3, INPP4B, ER-alpha	hsa-miR-219, hsa-miR-338, hsa-miR-330, hsa-miR-139, hsa-miR-124a, hsa-miR-128b
50	VSNL1, SYT13 , CCK , CDH18 , LINGO2 , NRGN , PACSIN1 , MAL2 , CCKBR , GABRG2 , SYT1 , HTR5A , CBLN2 , ICAM5 , KRT222P , C1QTNF4 , A2BP1 , GNG3 , KIAA1107 , RYR2 , SMPX , FAM81A , GABARAPL3 , EFHA2 , MPP7 , CACNG3 , HCN1 , CAMK1G , MAP7D2 , CBX7 , TUBA8 , SLC4A10 , GRIN1 , HPCAL4 , RASAL1 , CDS1 , KCNH3 , SLC17A7 , SNCG , HRNBP3 , GAST , KIAA0513 , CLEC4G , EPB49 , CLEC2L , CHD5 , HLF , TNNT2 , MA…	MEK1, B-Raf, c-Kit, 4E-BP1, JNK, ER-alpha, PDK1, INPP4B, p70S6K_pT389, 14-3-3_zeta, PDK1, VEGFR2, PKC-pan_BetaII, GSK3-alpha-beta	hsa-miR-124a, hsa-miR-129, hsa-miR-7, hsa-miR-218, hsa-miR-128b, hsa-miR-139, hsa-miR-128a, hsa-miR-203, hsa-miR-433, hsa-miR-137, hsa-miR-329
51	WNT10B, NAP1L2 , GLT1D1 , PNCK , MAGEE1 , TCERG1L , GABRA5 , C8orf47 , MAP7D2 , TMEM24 , EPHB6 , C20orf174 , MICAL2 , KCNS1 , SYP , TSPYL1 , EPB49 , GRM7 , PVALB , NUAK1 , RFPL2 , MATK , PRKCE , RAPGEFL1 , RDHE2 , GUCA1B , RIMS2 , CAMKK1 , DRD1 , DNM1 , STXBP1 , SSTR1 , SLC8A2 , SYT5 , CPNE6 , RYR2 , HECW1 , RTN4RL1 , HCN1 , CPLX2 , NEFM , PACSIN1 , DLGAP2 , HTR2A , NEUROD6 , TUBA8 , PRMT8 , KIF5…	MEK1, JNK, B-Raf, 4E-BP1, c-Kit, ER-alpha, p70S6K_pT389, PDK1, INPP4B, PDK1, 14-3-3_zeta, PKC-pan_BetaII	hsa-miR-124a, hsa-miR-129, hsa-miR-7, hsa-miR-218, hsa-miR-139, hsa-miR-128b, hsa-miR-128a, hsa-miR-203, hsa-miR-433, hsa-miR-137
52	ABHD5 , ELMOD2 , IKIP , SPPL2A , MR1 , PECR , SLC35F5 , SLC35D1 , SLFN12 , CASP5 , RP11-217H1.1 , CSTA , PRKAA1 , RPE , FAM96A , IL15 , FBXO22 , SPEN , GABBR1 , ULK1 , HEXB , USP11 , HUWE1 , B2M , MOBKL1B , TNRC4 , KIF5A , SIT1 , SMAD9 , STXBP1 , NR2F1 , BRSK2 , MYST4 , NME1	p62-LCK-ligand, c-Kit, P-Cadherin, Bax, HER3, ER-alpha, Annexin-1	hsa-miR-21, hsa-miR-34a, hsa-miR-142-5p
