# Supplementary material for: Integration of MicroRNA, mRNA, and Protein Expression Data for the Identification of Cancer-Related MicroRNAs
Source: PLoS One. 2017 Jan 5;12(1):e0168412. doi: 10.1371/journal.pone.0168412 (PMC5215789; doi:10.1371/journal.pone.0168412)
Supplement: S4 Table — (A) Enrichment analyses using GO, (B) enrichment analyses using KEGG, and (C) enrichment analyses using BioCarta data. (XLSX) [file pone.0168412.s004.xlsx]

## Sheet: (A) Results by GO database
Module_Number	The number of genes in function	The number of genes in module	The number of common gene	Description	p-value	related_gene	pathway name	adjusted_p-value
1	238	72	8	DNA_METABOLIC_PROCESS	5.17e-06	HELLS,RFC4,RNASEH2A,RAD51,RFC3,CDC6,MSH6,MSH2	3	0.000325479
1	119	72	4	DNA_REPAIR	0.00137233	RAD51,RFC3,MSH6,MSH2	13	0.0447785
1	21	72	4	MITOTIC_CELL_CYCLE_CHECKPOINT	1.39e-06	TTK,MAD2L1,BUB1,CCNA2	18	9.44e-05
1	192	72	6	RESPONSE_TO_ENDOGENOUS_STIMULUS	0.000125488	RAD51,CCNA2,RFC3,MSH6,MSH2,CHEK2	133	0.0058187
1	108	72	9	M_PHASE	4.88e-10	TTK,NDC80,CDC25C,BIRC5,MAD2L1,NEK2,RAD51,BUB1,CCNA2	156	7.17e-08
1	22	72	3	DNA_INTEGRITY_CHECKPOINT	9.23e-05	CCNA2,CDC6,CHEK2	190	0.00478132
1	40	72	7	REGULATION_OF_MITOSIS	2.19e-10	TTK,CDC25C,BIRC5,MAD2L1,NEK2,BUB1,CCNA2	215	3.86e-08
1	68	72	4	INTERPHASE	0.00016431	CDC25C,BIRC5,CDKN3,CDC6	231	0.00723784
1	183	72	13	CELL_CYCLE_PROCESS	3.86e-13	TTK,NDC80,CDC25C,RACGAP1,BIRC5,STMN1,MAD2L1,CDKN3,NEK2,RAD51,BUB1,CCNA2,CDC6	254	3.4e-10
1	147	72	11	MITOTIC_CELL_CYCLE	1.63e-11	TTK,NDC80,CDC25C,BIRC5,STMN1,MAD2L1,CDKN3,NEK2,BUB1,CCNA2,CDC6	307	4.77e-09
1	164	72	11	CELL_CYCLE_PHASE	5.35e-11	TTK,NDC80,CDC25C,BIRC5,MAD2L1,CDKN3,NEK2,RAD51,BUB1,CCNA2,CDC6	322	1.18e-08
1	46	72	7	CELL_CYCLE_CHECKPOINT_GO_0000075	6.17e-10	TTK,BIRC5,MAD2L1,BUB1,CCNA2,CDC6,CHEK2	350	7.76e-08
1	21	72	3	REGULATION_OF_MITOTIC_CELL_CYCLE	7.99e-05	CDC25C,BIRC5,CDC6	522	0.00440016
1	91	72	7	DNA_REPLICATION	8.08e-08	RFC4,RNASEH2A,RAD51,RFC3,CDC6,MSH6,MSH2	543	5.93e-06
1	43	72	3	REGULATION_OF_CYCLIN_DEPENDENT_PROTEIN_KINASE_ACTIVITY	0.000695713	CDC25C,CDKN3,CDC6	569	0.0260594
1	80	72	8	MITOSIS	1.1e-09	TTK,NDC80,CDC25C,BIRC5,MAD2L1,NEK2,BUB1,CCNA2	678	1.21e-07
1	299	72	14	CELL_CYCLE_GO_0007049	1.3e-11	TTK,NDC80,CDC25C,RACGAP1,BIRC5,STMN1,MAD2L1,CDKN3,NEK2,RAD51,BUB1,CCNA2,CDC6,CHEK2	682	4.77e-09
1	111	72	4	CHROMOSOME_ORGANIZATION_AND_BIOGENESIS	0.00106042	NDC80,HELLS,MSH2,ARID1A	733	0.0373691
1	50	72	6	DNA_DEPENDENT_DNA_REPLICATION	4.87e-08	RFC4,RAD51,RFC3,CDC6,MSH6,MSH2	758	3.9e-06
1	62	72	4	INTERPHASE_OF_MITOTIC_CELL_CYCLE	0.000114625	CDC25C,BIRC5,CDKN3,CDC6	770	0.00561023
1	155	72	6	RESPONSE_TO_DNA_DAMAGE_STIMULUS	3.83e-05	RAD51,CCNA2,RFC3,MSH6,MSH2,CHEK2	815	0.0022508
1	175	72	10	REGULATION_OF_CELL_CYCLE	2.05e-09	TTK,CDC25C,BIRC5,MAD2L1,CDKN3,NEK2,BUB1,CCNA2,CDC6,CHEK2	829	1.81e-07
1	82	72	8	M_PHASE_OF_MITOTIC_CELL_CYCLE	1.34e-09	TTK,NDC80,CDC25C,BIRC5,MAD2L1,NEK2,BUB1,CCNA2	856	1.31e-07
3	238	116	15	DNA_METABOLIC_PROCESS	4.13e-11	HMGB2,TOP2A,CHEK1,EXO1,CDC6,RAD51,POLG,PIF1,FANCA,FANCC,RFC4,RFC3,RAD54L,MSH6,MSH2	3	2.6e-09
3	119	116	10	DNA_REPAIR	5.43e-09	HMGB2,EXO1,RAD51,POLG,FANCA,FANCC,RFC3,RAD54L,MSH6,MSH2	13	2.39e-07
3	21	116	6	MITOTIC_CELL_CYCLE_CHECKPOINT	3.35e-09	TTK,BUB1,MAD2L1,BUB1B,CCNA2,ZWINT	18	1.55e-07
3	15	116	3	CYTOKINESIS	0.000115622	RACGAP1,NUSAP1,PRC1	26	0.00261188
3	192	116	13	RESPONSE_TO_ENDOGENOUS_STIMULUS	3.68e-10	HMGB2,CHEK1,EXO1,RAD51,POLG,FANCA,CCNA2,FANCC,RFC3,RAD54L,MSH6,CHEK2,MSH2	133	2.02e-08
3	108	116	19	M_PHASE	0	CHEK1,TTK,KIF2C,NDC80,TPX2,CDC25C,KIF15,RAD51,CENPE,NUSAP1,BUB1,CDCA5,NCAPH,MAD2L1,BUB1B,NEK2,CCNA2,ZWINT,RAD54L	156	0
3	79	116	7	MICROTUBULE_BASED_PROCESS	8.14e-07	TTK,KIF2C,NUSAP1,PRC1,KIF23,KIF4A,STMN1	171	2.66e-05
3	50	116	4	PEX2	0.000312002	CENPH,RACGAP1,CENPE,MSH2	187	0.00624713
3	22	116	4	DNA_INTEGRITY_CHECKPOINT	1.14e-05	CHEK1,CDC6,CCNA2,CHEK2	190	0.000324113
3	40	116	9	REGULATION_OF_MITOSIS	3.55e-12	TTK,CDC25C,NUSAP1,BUB1,MAD2L1,BUB1B,NEK2,CCNA2,ZWINT	215	3.91e-10
3	34	116	6	MICROTUBULE_CYTOSKELETON_ORGANIZATION_AND_BIOGENESIS	7.76e-08	TTK,KIF2C,NUSAP1,PRC1,KIF23,STMN1	223	3.11e-06
3	68	116	5	INTERPHASE	8.07e-05	CDC25C,CENPF,CDC6,CDCA5,CDKN3	231	0.00187072
3	183	116	27	CELL_CYCLE_PROCESS	0	CHEK1,TTK,KIF2C,FBXO5,NDC80,TPX2,CDC25C,CENPF,KIF15,RACGAP1,CDC6,RAD51,CENPE,NUSAP1,PRC1,BUB1,KIF23,CDCA5,NCAPH,MAD2L1,CDKN3,BUB1B,NEK2,CCNA2,ZWINT,STMN1,RAD54L	254	0
3	15	116	6	MITOTIC_SISTER_CHROMATID_SEGREGATION	3.19e-10	NDC80,CENPE,NUSAP1,CDCA5,NCAPH,ZWINT	263	1.88e-08
3	42	116	3	REGULATION_OF_DNA_METABOLIC_PROCESS	0.00256705	CDC6,RAD51,PIF1	276	0.0461545
3	32	116	3	MEIOTIC_CELL_CYCLE	0.00116277	CHEK1,RAD51,RAD54L	299	0.0217957
3	147	116	23	MITOTIC_CELL_CYCLE	0	TTK,KIF2C,FBXO5,NDC80,TPX2,CDC25C,CENPF,KIF15,CDC6,CENPE,NUSAP1,PRC1,BUB1,KIF23,CDCA5,NCAPH,MAD2L1,CDKN3,BUB1B,NEK2,CCNA2,ZWINT,STMN1	307	0
3	164	116	22	CELL_CYCLE_PHASE	0	CHEK1,TTK,KIF2C,NDC80,TPX2,CDC25C,CENPF,KIF15,CDC6,RAD51,CENPE,NUSAP1,BUB1,CDCA5,NCAPH,MAD2L1,CDKN3,BUB1B,NEK2,CCNA2,ZWINT,RAD54L	322	0
3	46	116	9	CELL_CYCLE_CHECKPOINT_GO_0000075	1.38e-11	CHEK1,TTK,CDC6,BUB1,MAD2L1,BUB1B,CCNA2,ZWINT,CHEK2	350	1.02e-09
3	30	116	8	CHROMOSOME_SEGREGATION	1.31e-11	TOP2A,NDC80,CENPF,CENPE,NUSAP1,CDCA5,NCAPH,ZWINT	367	1.02e-09
3	16	116	4	ESTABLISHMENT_OF_ORGANELLE_LOCALIZATION	2.92e-06	CENPF,CENPE,NUSAP1,CDCA5	419	8.59e-05
3	17	116	3	CELL_DIVISION	0.000171163	RACGAP1,NUSAP1,PRC1	485	0.00372074
3	21	116	3	REGULATION_OF_MITOTIC_CELL_CYCLE	0.000328476	FBXO5,CDC25C,CDC6	522	0.00643082
3	91	116	8	DNA_REPLICATION	1.37e-07	HMGB2,EXO1,CDC6,RAD51,RFC4,RFC3,MSH6,MSH2	543	5.26e-06
3	34	116	3	DNA_DAMAGE_RESPONSESIGNAL_TRANSDUCTION	0.00138962	CHEK1,CCNA2,CHEK2	550	0.0255052
3	19	116	3	DNA_DAMAGE_CHECKPOINT	0.000241601	CHEK1,CCNA2,CHEK2	568	0.00495002
3	43	116	4	REGULATION_OF_CYCLIN_DEPENDENT_PROTEIN_KINASE_ACTIVITY	0.000173156	CHEK1,CDC25C,CDC6,CDKN3	569	0.00372074
3	44	116	4	DNA_RECOMBINATION	0.000189519	CHEK1,EXO1,RAD51,RAD54L	619	0.00397539
3	9	116	4	MITOTIC_SPINDLE_ORGANIZATION_AND_BIOGENESIS	2.1e-07	TTK,PRC1,KIF23,STMN1	636	7.7e-06
3	80	116	16	MITOSIS	0	TTK,KIF2C,NDC80,TPX2,CDC25C,KIF15,CENPE,NUSAP1,BUB1,CDCA5,NCAPH,MAD2L1,BUB1B,NEK2,CCNA2,ZWINT	678	0
3	299	116	29	CELL_CYCLE_GO_0007049	0	CHEK1,TTK,KIF2C,FBXO5,NDC80,TPX2,CDC25C,CENPF,KIF15,RACGAP1,CDC6,RAD51,CENPE,NUSAP1,PRC1,BUB1,KIF23,CDCA5,NCAPH,MAD2L1,CDKN3,BUB1B,NEK2,CCNA2,ZWINT,STMN1,CDC20,RAD54L,CHEK2	682	0
3	16	116	6	SISTER_CHROMATID_SEGREGATION	5.08e-10	NDC80,CENPE,NUSAP1,CDCA5,NCAPH,ZWINT	702	2.63e-08
3	23	116	4	ORGANELLE_LOCALIZATION	1.37e-05	CENPF,CENPE,NUSAP1,CDCA5	709	0.00037818
3	199	116	8	CYTOSKELETON_ORGANIZATION_AND_BIOGENESIS	4.78e-05	TTK,KIF2C,RACGAP1,NUSAP1,PRC1,KIF23,KIF4A,STMN1	718	0.00123741
3	111	116	12	CHROMOSOME_ORGANIZATION_AND_BIOGENESIS	7.47e-12	TOP2A,CENPH,NDC80,EZH2,CENPE,NUSAP1,CDCA5,NCAPH,PIF1,ZWINT,MSH2,ARID1A	733	6.9e-10
3	50	116	8	DNA_DEPENDENT_DNA_REPLICATION	1.08e-09	HMGB2,EXO1,CDC6,RAD51,RFC4,RFC3,MSH6,MSH2	758	5.3e-08
3	62	116	5	INTERPHASE_OF_MITOTIC_CELL_CYCLE	5.17e-05	CDC25C,CENPF,CDC6,CDCA5,CDKN3	770	0.00129151
3	16	116	4	BASE_EXCISION_REPAIR	2.92e-06	HMGB2,POLG,MSH6,MSH2	788	8.59e-05
3	32	116	4	DNA_PACKAGING	5.33e-05	TOP2A,NUSAP1,CDCA5,NCAPH	790	0.00129151
3	10	116	4	SPINDLE_ORGANIZATION_AND_BIOGENESIS	3.48e-07	TTK,PRC1,KIF23,STMN1	804	1.18e-05
3	155	116	13	RESPONSE_TO_DNA_DAMAGE_STIMULUS	2.51e-11	HMGB2,CHEK1,EXO1,RAD51,POLG,FANCA,CCNA2,FANCC,RFC3,RAD54L,MSH6,CHEK2,MSH2	815	1.7e-09
3	175	116	14	REGULATION_OF_CELL_CYCLE	7.83e-12	CHEK1,TTK,FBXO5,CDC25C,CDC6,NUSAP1,BUB1,MAD2L1,CDKN3,BUB1B,NEK2,CCNA2,ZWINT,CHEK2	829	6.9e-10
3	82	116	16	M_PHASE_OF_MITOTIC_CELL_CYCLE	0	TTK,KIF2C,NDC80,TPX2,CDC25C,KIF15,CENPE,NUSAP1,BUB1,CDCA5,NCAPH,MAD2L1,BUB1B,NEK2,CCNA2,ZWINT	856	0
3	10	116	4	CHROMOSOME_CONDENSATION	3.48e-07	TOP2A,NUSAP1,CDCA5,NCAPH	861	1.18e-05
5	17	90	3	NEGATIVE_REGULATION_OF_CELL_ADHESION	8.06e-05	ADAM10,TGFBI,ARHGDIB	449	0.0300647
5	92	90	5	CELL_MIGRATION	0.000102377	NRP1,ENPEP,LAMC1,ITGB1,LAMB1	811	0.0300647
7	72	121	4	HEMOPOIESIS	0.00145932	MAFB,PTPRC,LYN,LCK	170	0.0401768
7	27	121	3	INDUCTION_OF_APOPTOSIS_BY_EXTRACELLULAR_SIGNALS	0.000793749	BTK,RIPK3,DIABLO	175	0.0268959
7	77	121	4	IMMUNE_SYSTEM_DEVELOPMENT	0.00187031	MAFB,PTPRC,LYN,LCK	181	0.0433618
7	88	121	5	LOCOMOTORY_BEHAVIOR	0.000332475	DOCK2,ITGB2,PLAUR,SYK,MAPK1	277	0.0162728
7	34	121	3	REGULATION_OF_CELL_ADHESION	0.00156865	TSC1,IL18,ARHGDIB	279	0.0418049
7	27	121	3	REGULATION_OF_T_CELL_ACTIVATION	0.000793749	PTPRC,IL18,LCK	290	0.0268959
7	12	121	3	LEUKOCYTE_CHEMOTAXIS	6.43e-05	DOCK2,ITGB2,SYK	333	0.00629522
7	295	121	8	RESPONSE_TO_CHEMICAL_STIMULUS	0.000919388	DOCK2,ITGB2,PLAUR,SYK,LYN,TSC1,LCK,MAPK1	405	0.0299993
7	212	121	8	POSITIVE_REGULATION_OF_DEVELOPMENTAL_PROCESS	0.000100344	PTPRC,BTK,PYCARD,RIPK3,CASP10,LCK,DIABLO,MAPK1	413	0.00669228
7	225	121	10	IMMUNE_RESPONSE	3.15e-06	FYB,FCGRT,CTSC,TNFRSF14,CTSS,PTPRC,LCP2,PSMB10,IL18,ARHGDIB	432	0.000462859
7	74	121	4	HEMOPOIETIC_OR_LYMPHOID_ORGAN_DEVELOPMENT	0.00161524	MAFB,PTPRC,LYN,LCK	433	0.0418049
7	261	121	9	REN	7.34e-05	PLOD2,CTSB,CTSS,RNF144B,PTPRC,TLR1,HCK,CTSH,RIPK3	478	0.00646751
7	20	121	3	POSITIVE_REGULATION_OF_T_CELL_ACTIVATION	0.00032027	PTPRC,IL18,LCK	514	0.0162728
7	22	121	3	POSITIVE_REGULATION_OF_LYMPHOCYTE_ACTIVATION	0.000428379	PTPRC,IL18,LCK	549	0.0164088
7	27	121	3	PEPTIDYL_TYROSINE_PHOSPHORYLATION	0.000793749	ITGB2,LYN,ABI3	571	0.0268959
7	29	121	3	PEPTIDYL_TYROSINE_MODIFICATION	0.000981816	ITGB2,LYN,ABI3	621	0.0308921
7	296	121	9	RESPONSE_TO_EXTERNAL_STIMULUS	0.00019007	GGCX,DOCK2,ITGB2,PLAUR,SYK,THBD,TNFRSF1A,SERPINE1,MAPK1	635	0.0111635
7	22	121	3	CYTOKINE_AND_CHEMOKINE_MEDIATED_SIGNALING_PATHWAY	0.000428379	PTPRC,PYCARD,TNFRSF1A	668	0.0164088
7	33	121	3	REGULATION_OF_LYMPHOCYTE_ACTIVATION	0.00143732	PTPRC,IL18,LCK	692	0.0401768
7	256	121	10	PROTEIN_AMINO_ACID_PHOSPHORYLATION	9.85e-06	FYB,ITGB2,FES,BTK,HCK,LYN,PLK3,ABI3,MERTK,LCK	724	0.00123991
7	36	121	4	NEGATIVE_REGULATION_OF_SIGNAL_TRANSDUCTION	0.000100837	PTPRC,RHOH,TNFAIP3,TSC1	732	0.00669228
7	274	121	9	GALNT6	0.000106347	PLOD2,CTSB,CTSS,RNF144B,PTPRC,TLR1,HCK,CTSH,RIPK3	750	0.00669228
7	286	121	10	PHOSPHORYLATION	2.56e-05	FYB,ITGB2,FES,BTK,HCK,LYN,PLK3,ABI3,MERTK,LCK	776	0.00282395
7	14	121	3	LEUKOCYTE_MIGRATION	0.000105352	DOCK2,ITGB2,SYK	873	0.00669228
8	17	81	3	REGULATION_OF_ACTION_POTENTIAL	4.31e-05	KCNMB4,MAL,MBP	475	0.0398539
9	137	51	4	ENZYME_LINKED_RECEPTOR_PROTEIN_SIGNALING_PATHWAY	1.06e-06	ERBB2,PXN,EGFR,ERBB3	47	0.00644672
9	153	51	3	POSITIVE_REGULATION_OF_CATALYTIC_ACTIVITY	9.75e-05	BAX,ERBB2,EGFR	182	0.0471714
9	262	51	3	REGULATION_OF_CATALYTIC_ACTIVITY	0.000475533	BAX,ERBB2,EGFR	556	0.0465494
9	256	51	3	PROTEIN_AMINO_ACID_PHOSPHORYLATION	0.000444388	ERBB2,EGFR,ERBB3	724	0.0465494
9	82	51	4	TRANSMEMBRANE_RECEPTOR_PROTEIN_TYROSINE_KINASE_SIGNALING_PATHWAY	1.34e-07	ERBB2,PXN,EGFR,ERBB3	807	0.00151829
10	32	289	5	RESPONSE_TO_EXTRACELLULAR_STIMULUS	0.000152639	SSTR1,CDKN2D,CARTPT,NUAK2,SSTR2	173	0.0105828
10	28	289	5	RESPONSE_TO_NUTRIENT_LEVELS	7.86e-05	SSTR1,CDKN2D,CARTPT,NUAK2,SSTR2	341	0.00692052
10	22	289	4	REGULATION_OF_NEUROTRANSMITTER_LEVELS	0.000394062	SYT1,CARTPT,HRH3,RAB3A	407	0.021698
10	166	289	25	SYNAPTIC_TRANSMISSION	0	SYT1,HTR2A,YWHAH,AMPH,NPTN,CARTPT,SYN2,KCNMA1,KIF5A,CPLX1,GRM1,HRH3,RAB3A,CPNE6,DOC2A,ACCN1,GRIN2A,HTR1E,SYT5,DBH,DRD1,KCNN1,GRM7,GABBR2,BSN	460	0
10	13	289	4	REGULATED_SECRETORY_PATHWAY	4.32e-05	SYT1,CARTPT,HRH3,RAB3A	488	0.0047596
10	27	289	5	GENERATION_OF_A_SIGNAL_INVOLVED_IN_CELL_CELL_SIGNALING	6.54e-05	STX1A,SYT1,CARTPT,HRH3,RAB3A	546	0.00640075
10	143	289	10	SECOND_MESSENGER_MEDIATED_SIGNALING	0.000115774	CCKBR,SSTR1,HRH3,HTR1E,DRD1,CAMKK2,GRM7,SSTR2,GABBR2,GABBR1	589	0.00927244
10	95	289	8	G_PROTEIN_SIGNALING_COUPLED_TO_CYCLIC_NUCLEOTIDE_SECOND_MESSENGER	0.00015616	SSTR1,HRH3,HTR1E,DRD1,GRM7,SSTR2,GABBR2,GABBR1	590	0.0105828
10	11	289	4	NEUROTRANSMITTER_SECRETION	2.05e-05	SYT1,CARTPT,HRH3,RAB3A	704	0.00257584
10	68	289	6	NEGATIVE_REGULATION_OF_CATALYTIC_ACTIVITY	0.000815319	RGS4,CDKN2D,TNNT2,GRM7,GABBR2,GABBR1	747	0.0399053
10	91	289	7	MONOVALENT_INORGANIC_CATION_TRANSPORT	0.000696363	KCNJ12,SCN2A,KCNH3,KCNS1,KCNV1,KCNN1,KCNB2	759	0.036088
10	58	289	6	POTASSIUM_ION_TRANSPORT	0.000345116	KCNJ12,KCNH3,KCNS1,KCNV1,KCNN1,KCNB2	792	0.0202698
10	97	289	8	CYCLIC_NUCLEOTIDE_MEDIATED_SIGNALING	0.000180563	SSTR1,HRH3,HTR1E,DRD1,GRM7,SSTR2,GABBR2,GABBR1	812	0.0113626
10	181	289	25	TRANSMISSION_OF_NERVE_IMPULSE	2.22e-16	SYT1,HTR2A,YWHAH,AMPH,NPTN,CARTPT,SYN2,KCNMA1,KIF5A,CPLX1,GRM1,HRH3,RAB3A,CPNE6,DOC2A,ACCN1,GRIN2A,HTR1E,SYT5,DBH,DRD1,KCNN1,GRM7,GABBR2,BSN	818	9.78e-14
11	166	101	14	SYNAPTIC_TRANSMISSION	5.44e-13	SYT1,AMPH,KIF5A,CPLX1,CNTN4,DRD1,SYT5,GRM7,CPNE6,HTR2A,DOC2A,SYN2,ACCN1,DBH	460	4.79e-10
11	181	101	14	TRANSMISSION_OF_NERVE_IMPULSE	1.79e-12	SYT1,AMPH,KIF5A,CPLX1,CNTN4,DRD1,SYT5,GRM7,CPNE6,HTR2A,DOC2A,SYN2,ACCN1,DBH	818	7.88e-10
13	46	34	4	CELL_CYCLE_CHECKPOINT_GO_0000075	1.7e-06	NEK11,ZWINT,BUB1B,CHEK2	350	0.001502
13	175	34	5	REGULATION_OF_CELL_CYCLE	1.91e-05	NEK11,ZWINT,CDC25A,BUB1B,CHEK2	829	0.00840735
14	166	114	14	SYNAPTIC_TRANSMISSION	2.99e-12	YWHAH,AMPH,CPLX1,SCN2B,KIF5A,SYN2,HTR2A,DRD1,SYT5,GRM7,ACCN1,CPNE6,SLC1A1,DOC2A	460	2.63e-09
14	95	114	5	G_PROTEIN_SIGNALING_COUPLED_TO_CYCLIC_NUCLEOTIDE_SECOND_MESSENGER	0.000360076	ADRA1B,DRD1,GRM7,GABBR1,SSTR1	590	0.03881
14	97	114	5	CYCLIC_NUCLEOTIDE_MEDIATED_SIGNALING	0.00039647	ADRA1B,DRD1,GRM7,GABBR1,SSTR1	812	0.03881
14	181	114	14	TRANSMISSION_OF_NERVE_IMPULSE	9.73e-12	YWHAH,AMPH,CPLX1,SCN2B,KIF5A,SYN2,HTR2A,DRD1,SYT5,GRM7,ACCN1,CPNE6,SLC1A1,DOC2A	818	4.28e-09
16	166	66	11	SYNAPTIC_TRANSMISSION	2.27e-11	SYT1,HTR2A,AMPH,DOC2A,KIF5A,SYT5,ACCN1,SYN2,CPNE6,DRD1,CPLX1	460	2e-08
16	91	66	4	MONOVALENT_INORGANIC_CATION_TRANSPORT	0.000360561	KCNK1,KCNC3,KCNV1,SCN2A	759	0.0464793
16	181	66	11	TRANSMISSION_OF_NERVE_IMPULSE	5.81e-11	SYT1,HTR2A,AMPH,DOC2A,KIF5A,SYT5,ACCN1,SYN2,CPNE6,DRD1,CPLX1	818	2.56e-08
17	166	67	6	SYNAPTIC_TRANSMISSION	3.73e-05	SYT5,BSN,DLG4,HTR2A,GRM5,CPLX1	460	0.0266306
17	181	67	6	TRANSMISSION_OF_NERVE_IMPULSE	6.05e-05	SYT5,BSN,DLG4,HTR2A,GRM5,CPLX1	818	0.0266306
18	238	82	7	DNA_METABOLIC_PROCESS	0.000112893	HMGB2,TOP2A,HELLS,EXO1,RFC3,MSH6,MSH2	3	0.00284169
18	119	82	5	DNA_REPAIR	0.000221322	HMGB2,EXO1,RFC3,MSH6,MSH2	13	0.00541624
18	21	82	7	MITOTIC_CELL_CYCLE_CHECKPOINT	3.72e-12	TTK,BUB1,MAD2L1,CHFR,BUB1B,CCNA2,ZWINT	18	2.52e-10
18	15	82	3	CYTOKINESIS	4.11e-05	NUSAP1,PRC1,RACGAP1	26	0.00120697
18	192	82	7	RESPONSE_TO_ENDOGENOUS_STIMULUS	2.91e-05	HMGB2,EXO1,CCNA2,RFC3,MSH6,CHEK2,MSH2	133	0.000884071
18	108	82	18	M_PHASE	0	TTK,NDC80,TPX2,CDC25C,KIF15,AURKA,CENPE,NUSAP1,BUB1,CDCA5,MAD2L1,CHFR,BUB1B,NEK2,KIF2C,CCNA2,ZWINT,NCAPH	156	0
18	79	82	7	MICROTUBULE_BASED_PROCESS	7.49e-08	TTK,NUSAP1,PRC1,KIF23,KIF4A,STMN1,KIF2C	171	3.47e-06
18	50	82	4	PEX2	8.17e-05	CENPE,CENPH,RACGAP1,MSH2	187	0.00211812
18	40	82	10	REGULATION_OF_MITOSIS	1.78e-15	TTK,CDC25C,NUSAP1,BUB1,MAD2L1,CHFR,BUB1B,NEK2,CCNA2,ZWINT	215	1.96e-13
18	34	82	6	MICROTUBULE_CYTOSKELETON_ORGANIZATION_AND_BIOGENESIS	9.58e-09	TTK,NUSAP1,PRC1,KIF23,STMN1,KIF2C	223	4.97e-07
18	183	82	24	CELL_CYCLE_PROCESS	0	TTK,FBXO5,NDC80,TPX2,CDC25C,CENPF,KIF15,AURKA,CENPE,NUSAP1,PRC1,BUB1,KIF23,CDCA5,MAD2L1,CHFR,BUB1B,NEK2,STMN1,KIF2C,CCNA2,RACGAP1,ZWINT,NCAPH	254	0
18	15	82	6	MITOTIC_SISTER_CHROMATID_SEGREGATION	3.82e-11	NDC80,CENPE,NUSAP1,CDCA5,ZWINT,NCAPH	263	2.41e-09
18	147	82	23	MITOTIC_CELL_CYCLE	0	TTK,FBXO5,NDC80,TPX2,CDC25C,CENPF,KIF15,AURKA,CENPE,NUSAP1,PRC1,BUB1,KIF23,CDCA5,MAD2L1,CHFR,BUB1B,NEK2,STMN1,KIF2C,CCNA2,ZWINT,NCAPH	307	0
18	164	82	19	CELL_CYCLE_PHASE	0	TTK,NDC80,TPX2,CDC25C,CENPF,KIF15,AURKA,CENPE,NUSAP1,BUB1,CDCA5,MAD2L1,CHFR,BUB1B,NEK2,KIF2C,CCNA2,ZWINT,NCAPH	322	0
18	46	82	9	CELL_CYCLE_CHECKPOINT_GO_0000075	5.67e-13	TTK,BUB1,MAD2L1,CHFR,CCNE2,BUB1B,CCNA2,ZWINT,CHEK2	350	5.55e-11
18	30	82	8	CHROMOSOME_SEGREGATION	7.66e-13	TOP2A,NDC80,CENPF,CENPE,NUSAP1,CDCA5,ZWINT,NCAPH	367	6.75e-11
18	16	82	4	ESTABLISHMENT_OF_ORGANELLE_LOCALIZATION	7.28e-07	CENPF,CENPE,NUSAP1,CDCA5	419	2.79e-05
18	17	82	3	CELL_DIVISION	6.1e-05	NUSAP1,PRC1,RACGAP1	485	0.0016635
18	91	82	5	DNA_REPLICATION	6.23e-05	HMGB2,EXO1,RFC3,MSH6,MSH2	543	0.0016635
18	9	82	4	MITOTIC_SPINDLE_ORGANIZATION_AND_BIOGENESIS	5.16e-08	TTK,PRC1,KIF23,STMN1	636	2.53e-06
18	80	82	18	MITOSIS	0	TTK,NDC80,TPX2,CDC25C,KIF15,AURKA,CENPE,NUSAP1,BUB1,CDCA5,MAD2L1,CHFR,BUB1B,NEK2,KIF2C,CCNA2,ZWINT,NCAPH	678	0
18	299	82	27	CELL_CYCLE_GO_0007049	0	TTK,FBXO5,NDC80,TPX2,CDC25C,CENPF,KIF15,AURKA,CENPE,NUSAP1,PRC1,BUB1,KIF23,CDCA5,MAD2L1,CHFR,CCNE2,BUB1B,NEK2,STMN1,CDC20,KIF2C,CCNA2,RACGAP1,ZWINT,NCAPH,CHEK2	682	0
18	16	82	6	SISTER_CHROMATID_SEGREGATION	6.1e-11	NDC80,CENPE,NUSAP1,CDCA5,ZWINT,NCAPH	702	3.58e-09
18	23	82	4	ORGANELLE_LOCALIZATION	3.45e-06	CENPF,CENPE,NUSAP1,CDCA5	709	0.000121732
18	199	82	8	CYTOSKELETON_ORGANIZATION_AND_BIOGENESIS	3.7e-06	TTK,NUSAP1,PRC1,KIF23,KIF4A,STMN1,KIF2C,RACGAP1	718	0.000125439
18	111	82	11	CHROMOSOME_ORGANIZATION_AND_BIOGENESIS	3.21e-12	TOP2A,NDC80,CENPE,NUSAP1,CDCA5,HELLS,CENPH,ZWINT,NCAPH,MSH2,ARID1A	733	2.35e-10
18	50	82	5	DNA_DEPENDENT_DNA_REPLICATION	3.29e-06	HMGB2,EXO1,RFC3,MSH6,MSH2	758	0.000120764
18	16	82	3	BASE_EXCISION_REPAIR	5.04e-05	HMGB2,MSH6,MSH2	788	0.00143281
18	32	82	5	DNA_PACKAGING	3.34e-07	TOP2A,NUSAP1,CDCA5,HELLS,NCAPH	790	1.34e-05
18	10	82	4	SPINDLE_ORGANIZATION_AND_BIOGENESIS	8.57e-08	TTK,PRC1,KIF23,STMN1	804	3.6e-06
18	155	82	7	RESPONSE_TO_DNA_DAMAGE_STIMULUS	7.26e-06	HMGB2,EXO1,CCNA2,RFC3,MSH6,CHEK2,MSH2	815	0.000236756
18	175	82	13	REGULATION_OF_CELL_CYCLE	1.25e-12	TTK,FBXO5,CDC25C,NUSAP1,BUB1,MAD2L1,CHFR,CCNE2,BUB1B,NEK2,CCNA2,ZWINT,CHEK2	829	1e-10
18	82	82	18	M_PHASE_OF_MITOTIC_CELL_CYCLE	0	TTK,NDC80,TPX2,CDC25C,KIF15,AURKA,CENPE,NUSAP1,BUB1,CDCA5,MAD2L1,CHFR,BUB1B,NEK2,KIF2C,CCNA2,ZWINT,NCAPH	856	0
18	10	82	4	CHROMOSOME_CONDENSATION	8.57e-08	TOP2A,NUSAP1,CDCA5,NCAPH	861	3.6e-06
20	166	98	16	SYNAPTIC_TRANSMISSION	7.77e-16	SST,NPTN,SCN2B,KIF5A,ACCN1,CPNE6,GRM7,DRD1,SYT5,GABBR2,CNP,SYN2,SLC1A1,DOC2A,PLP1,HTR2A	460	6.85e-13
20	181	98	16	TRANSMISSION_OF_NERVE_IMPULSE	3.11e-15	SST,NPTN,SCN2B,KIF5A,ACCN1,CPNE6,GRM7,DRD1,SYT5,GABBR2,CNP,SYN2,SLC1A1,DOC2A,PLP1,HTR2A	818	1.37e-12
22	238	117	14	DNA_METABOLIC_PROCESS	5.35e-10	TOP2A,CHEK1,RAD51,DBF4,POLE2,RFC4,RPA3,RAD54L,CDT1,POLG,CDK2,EXO1,MSH6,MSH2	3	3.93e-08
22	119	117	7	DNA_REPAIR	1.34e-05	RAD51,POLE2,RAD54L,POLG,EXO1,MSH6,MSH2	13	0.00045534
22	21	117	5	MITOTIC_CELL_CYCLE_CHECKPOINT	2.1e-07	TTK,BUB1,MAD2L1,CCNA2,BUB1B	18	1.09e-05
22	15	117	3	CYTOKINESIS	0.000118605	RACGAP1,NUSAP1,BIRC5	26	0.00290252
22	192	117	10	RESPONSE_TO_ENDOGENOUS_STIMULUS	5.5e-07	CHEK1,RAD51,POLE2,RAD54L,CCNA2,POLG,EXO1,MSH6,MSH2,CHEK2	133	2.69e-05
22	38	117	3	STRIATED_MUSCLE_DEVELOPMENT	0.00197004	CENPF,COL4A4,BOC	155	0.034712
22	108	117	15	M_PHASE	4.44e-16	CHEK1,TTK,NDC80,CDC25C,RAD51,NUSAP1,BUB1,MAD2L1,NEK2,CDCA5,RAD54L,CCNA2,BUB1B,KIF15,BIRC5	156	7.82e-14
22	79	117	5	MICROTUBULE_BASED_PROCESS	0.000171577	TTK,NUSAP1,KIF23,KIF4A,STMN1	171	0.00386679
22	22	117	4	DNA_INTEGRITY_CHECKPOINT	1.18e-05	CHEK1,CCNA2,CDT1,CHEK2	190	0.000428403
22	40	117	9	REGULATION_OF_MITOSIS	3.84e-12	TTK,CDC25C,NUSAP1,BUB1,MAD2L1,NEK2,CCNA2,BUB1B,BIRC5	215	3.38e-10
22	34	117	4	MICROTUBULE_CYTOSKELETON_ORGANIZATION_AND_BIOGENESIS	7.04e-05	TTK,NUSAP1,KIF23,STMN1	223	0.00193789
22	68	117	8	INTERPHASE	1.45e-08	CDC25C,CENPF,DBF4,CDKN3,CDCA5,BIRC5,CDK2,E2F1	231	9.11e-07
22	183	117	24	CELL_CYCLE_PROCESS	0	CHEK1,TTK,FBXO5,NDC80,CDC25C,CENPF,RACGAP1,RAD51,DBF4,NUSAP1,BUB1,KIF23,MAD2L1,CDKN3,NEK2,CDCA5,RAD54L,CCNA2,BUB1B,KIF15,BIRC5,CDK2,E2F1,STMN1	254	0
22	15	117	3	MITOTIC_SISTER_CHROMATID_SEGREGATION	0.000118605	NDC80,NUSAP1,CDCA5	263	0.00290252
22	42	117	3	REGULATION_OF_DNA_METABOLIC_PROCESS	0.00263031	RAD51,CDT1,CDK2	276	0.0445636
22	32	117	3	MEIOTIC_CELL_CYCLE	0.00119192	CHEK1,RAD51,RAD54L	299	0.0223421
22	147	117	20	MITOTIC_CELL_CYCLE	0	TTK,FBXO5,NDC80,CDC25C,CENPF,DBF4,NUSAP1,BUB1,KIF23,MAD2L1,CDKN3,NEK2,CDCA5,CCNA2,BUB1B,KIF15,BIRC5,CDK2,E2F1,STMN1	307	0
22	164	117	20	CELL_CYCLE_PHASE	0	CHEK1,TTK,NDC80,CDC25C,CENPF,RAD51,DBF4,NUSAP1,BUB1,MAD2L1,CDKN3,NEK2,CDCA5,RAD54L,CCNA2,BUB1B,KIF15,BIRC5,CDK2,E2F1	322	0
22	46	117	10	CELL_CYCLE_CHECKPOINT_GO_0000075	3.38e-13	CHEK1,TTK,BUB1,MAD2L1,CCNE2,CCNA2,BUB1B,CDT1,BIRC5,CHEK2	350	3.3e-11
22	30	117	5	CHROMOSOME_SEGREGATION	1.4e-06	TOP2A,NDC80,CENPF,NUSAP1,CDCA5	367	6.5e-05
22	16	117	4	ESTABLISHMENT_OF_ORGANELLE_LOCALIZATION	3.03e-06	CENPF,NUSAP1,CDCA5,BIRC5	419	0.000133312
22	17	117	3	CELL_DIVISION	0.000175564	RACGAP1,NUSAP1,BIRC5	485	0.00386679
22	13	117	3	G1_PHASE_OF_MITOTIC_CELL_CYCLE	7.53e-05	CDC25C,CDK2,E2F1	500	0.00200949
22	21	117	4	REGULATION_OF_MITOTIC_CELL_CYCLE	9.7e-06	FBXO5,CDC25C,BIRC5,CDK2	522	0.000371655
22	91	117	10	DNA_REPLICATION	4.16e-10	RAD51,DBF4,POLE2,RFC4,RPA3,CDT1,CDK2,EXO1,MSH6,MSH2	543	3.33e-08
22	34	117	3	DNA_DAMAGE_RESPONSESIGNAL_TRANSDUCTION	0.00142433	CHEK1,CCNA2,CHEK2	550	0.0261424
22	262	117	7	REGULATION_OF_CATALYTIC_ACTIVITY	0.00172533	CHEK1,FBXO5,CDC25C,CKS2,CDKN3,CCNE2,BIRC5	556	0.0310208
22	19	117	3	DNA_DAMAGE_CHECKPOINT	0.000247792	CHEK1,CCNA2,CHEK2	568	0.00519773
22	43	117	5	REGULATION_OF_CYCLIN_DEPENDENT_PROTEIN_KINASE_ACTIVITY	8.84e-06	CHEK1,CDC25C,CKS2,CDKN3,CCNE2	569	0.000354169
22	44	117	4	DNA_RECOMBINATION	0.000195877	CHEK1,RAD51,RAD54L,EXO1	619	0.00420896
22	15	117	3	G1_PHASE	0.000118605	CDC25C,CDK2,E2F1	623	0.00290252
22	9	117	3	MITOTIC_SPINDLE_ORGANIZATION_AND_BIOGENESIS	2.25e-05	TTK,KIF23,STMN1	636	0.000709084
22	80	117	12	MITOSIS	1.5e-13	TTK,NDC80,CDC25C,NUSAP1,BUB1,MAD2L1,NEK2,CDCA5,CCNA2,BUB1B,KIF15,BIRC5	678	1.89e-11
22	299	117	28	CELL_CYCLE_GO_0007049	0	CHEK1,TTK,FBXO5,NDC80,CDC25C,CENPF,RACGAP1,RAD51,DBF4,NUSAP1,BUB1,KIF23,CKS2,MAD2L1,CDKN3,CCNE2,NEK2,CDCA5,RAD54L,CCNA2,BUB1B,CDT1,KIF15,BIRC5,CDK2,E2F1,STMN1,CHEK2	682	0
22	16	117	3	SISTER_CHROMATID_SEGREGATION	0.000145277	NDC80,NUSAP1,CDCA5	702	0.00336813
22	23	117	4	ORGANELLE_LOCALIZATION	1.42e-05	CENPF,NUSAP1,CDCA5,BIRC5	709	0.000463683
22	199	117	6	CYTOSKELETON_ORGANIZATION_AND_BIOGENESIS	0.00201918	TTK,RACGAP1,NUSAP1,KIF23,KIF4A,STMN1	718	0.0348804
22	111	117	7	CHROMOSOME_ORGANIZATION_AND_BIOGENESIS	8.51e-06	TOP2A,NDC80,EZH2,NUSAP1,CDCA5,MSH2,ARID1A	733	0.000354169
22	50	117	7	DNA_DEPENDENT_DNA_REPLICATION	3.48e-08	RAD51,RFC4,CDT1,CDK2,EXO1,MSH6,MSH2	758	2.04e-06
22	62	117	8	INTERPHASE_OF_MITOTIC_CELL_CYCLE	6.84e-09	CDC25C,CENPF,DBF4,CDKN3,CDCA5,BIRC5,CDK2,E2F1	770	4.63e-07
22	16	117	3	BASE_EXCISION_REPAIR	0.000145277	POLG,MSH6,MSH2	788	0.00336813
22	32	117	3	DNA_PACKAGING	0.00119192	TOP2A,NUSAP1,CDCA5	790	0.0223421
22	10	117	3	SPINDLE_ORGANIZATION_AND_BIOGENESIS	3.2e-05	TTK,KIF23,STMN1	804	0.000910562
22	155	117	10	RESPONSE_TO_DNA_DAMAGE_STIMULUS	7.47e-08	CHEK1,RAD51,POLE2,RAD54L,CCNA2,POLG,EXO1,MSH6,MSH2,CHEK2	815	4.11e-06
22	175	117	17	REGULATION_OF_CELL_CYCLE	1.78e-15	CHEK1,TTK,FBXO5,CDC25C,NUSAP1,BUB1,CKS2,MAD2L1,CDKN3,CCNE2,NEK2,CCNA2,BUB1B,CDT1,BIRC5,CDK2,CHEK2	829	2.61e-13
22	82	117	12	M_PHASE_OF_MITOTIC_CELL_CYCLE	2.04e-13	TTK,NDC80,CDC25C,NUSAP1,BUB1,MAD2L1,NEK2,CDCA5,CCNA2,BUB1B,KIF15,BIRC5	856	2.25e-11
22	10	117	3	CHROMOSOME_CONDENSATION	3.2e-05	TOP2A,NUSAP1,CDCA5	861	0.000910562
22	27	117	3	G1_S_TRANSITION_OF_MITOTIC_CELL_CYCLE	0.000719884	DBF4,CDKN3,CDCA5	878	0.014414
23	17	55	3	REGULATION_OF_ACTION_POTENTIAL	1.84e-05	MAL,PLP1,MBP	475	0.0155426
23	121	55	5	CENTRAL_NERVOUS_SYSTEM_DEVELOPMENT	3.53e-05	MAL,SH3GL3,MOG,MBP,SERPINI1	844	0.0155426
25	238	155	15	DNA_METABOLIC_PROCESS	2.57e-09	HMGB2,TOP2A,EXO1,CDC6,RAD51,RAD54L,HELLS,POLE2,POLG,RNASEH2A,FANCC,CDT1,MSH2,RPA2,MSH6	3	1.62e-07
25	119	155	9	DNA_REPAIR	9.69e-07	HMGB2,EXO1,RAD51,RAD54L,POLE2,POLG,FANCC,MSH2,MSH6	13	2.85e-05
25	21	155	6	MITOTIC_CELL_CYCLE_CHECKPOINT	1.92e-08	TTK,BUB1,CCNA2,MAD2L1,ZWINT,BUB1B	18	8.05e-07
25	15	155	4	CYTOKINESIS	6.98e-06	RACGAP1,BIRC5,NUSAP1,PRC1	26	0.000180985
25	192	155	11	RESPONSE_TO_ENDOGENOUS_STIMULUS	9.61e-07	HMGB2,EXO1,RAD51,RAD54L,CCNA2,POLE2,POLG,FANCC,MSH2,MSH6,CHEK2	133	2.85e-05
25	108	155	22	M_PHASE	0	TTK,KIF2C,NDC80,TPX2,CDC25C,KIF15,AURKA,RAD51,BIRC5,CENPE,NUSAP1,BUB1,RAD54L,CCNA2,CDCA5,UBE2C,KIF11,NCAPH,MAD2L1,ZWINT,BUB1B,NEK2	156	0
25	79	155	8	MICROTUBULE_BASED_PROCESS	4.24e-07	TTK,KIF2C,NUSAP1,PRC1,KIF23,KIF4A,KIF11,STMN1	171	1.33e-05
25	50	155	4	PEX2	0.000930187	CENPH,RACGAP1,CENPE,MSH2	187	0.0199877
25	22	155	4	DNA_INTEGRITY_CHECKPOINT	3.57e-05	CDC6,CCNA2,CDT1,CHEK2	190	0.000827562
25	40	155	11	REGULATION_OF_MITOSIS	2.82e-14	TTK,CDC25C,BIRC5,NUSAP1,BUB1,CCNA2,UBE2C,MAD2L1,ZWINT,BUB1B,NEK2	215	2.76e-12
25	34	155	7	MICROTUBULE_CYTOSKELETON_ORGANIZATION_AND_BIOGENESIS	1.46e-08	TTK,KIF2C,NUSAP1,PRC1,KIF23,KIF11,STMN1	223	6.41e-07
25	68	155	8	INTERPHASE	1.3e-07	CDC25C,CENPF,CDC6,BIRC5,CDCA5,TIMELESS,CDKN3,CDC7	231	4.78e-06
25	183	155	32	CELL_CYCLE_PROCESS	0	TTK,KIF2C,FBXO5,NDC80,TPX2,CDC25C,CENPF,KIF15,RACGAP1,AURKA,CDC6,RAD51,BIRC5,CENPE,NUSAP1,PRC1,BUB1,KIF23,RAD54L,CCNA2,CDCA5,UBE2C,KIF11,TIMELESS,NCAPH,MAD2L1,ZWINT,CDKN3,BUB1B,NEK2,CDC7,STMN1	254	0
25	15	155	6	MITOTIC_SISTER_CHROMATID_SEGREGATION	1.85e-09	NDC80,CENPE,NUSAP1,CDCA5,NCAPH,ZWINT	263	1.25e-07
25	147	155	28	MITOTIC_CELL_CYCLE	0	TTK,KIF2C,FBXO5,NDC80,TPX2,CDC25C,CENPF,KIF15,AURKA,CDC6,BIRC5,CENPE,NUSAP1,PRC1,BUB1,KIF23,CCNA2,CDCA5,UBE2C,KIF11,NCAPH,MAD2L1,ZWINT,CDKN3,BUB1B,NEK2,CDC7,STMN1	307	0
25	164	155	27	CELL_CYCLE_PHASE	0	TTK,KIF2C,NDC80,TPX2,CDC25C,CENPF,KIF15,AURKA,CDC6,RAD51,BIRC5,CENPE,NUSAP1,BUB1,RAD54L,CCNA2,CDCA5,UBE2C,KIF11,TIMELESS,NCAPH,MAD2L1,ZWINT,CDKN3,BUB1B,NEK2,CDC7	322	0
25	46	155	11	CELL_CYCLE_CHECKPOINT_GO_0000075	1.55e-13	TTK,CDC6,BIRC5,BUB1,CCNA2,MAD2L1,ZWINT,CCNE2,BUB1B,CDT1,CHEK2	350	1.37e-11
25	30	155	8	CHROMOSOME_SEGREGATION	1.36e-10	TOP2A,NDC80,CENPF,CENPE,NUSAP1,CDCA5,NCAPH,ZWINT	367	1.09e-08
25	16	155	5	ESTABLISHMENT_OF_ORGANELLE_LOCALIZATION	1.89e-07	CENPF,BIRC5,CENPE,NUSAP1,CDCA5	419	6.66e-06
25	17	155	4	CELL_DIVISION	1.2e-05	RACGAP1,BIRC5,NUSAP1,PRC1	485	0.000294015
25	21	155	4	REGULATION_OF_MITOTIC_CELL_CYCLE	2.94e-05	FBXO5,CDC25C,CDC6,BIRC5	522	0.000700125
25	91	155	10	DNA_REPLICATION	6.53e-09	HMGB2,EXO1,CDC6,RAD51,POLE2,RNASEH2A,CDT1,MSH2,RPA2,MSH6	543	3.38e-07
25	43	155	4	REGULATION_OF_CYCLIN_DEPENDENT_PROTEIN_KINASE_ACTIVITY	0.000522517	CDC25C,CDC6,CDKN3,CCNE2	569	0.0115084
25	9	155	5	MITOTIC_SPINDLE_ORGANIZATION_AND_BIOGENESIS	5.73e-09	TTK,PRC1,KIF23,KIF11,STMN1	636	3.15e-07
25	80	155	20	MITOSIS	0	TTK,KIF2C,NDC80,TPX2,CDC25C,KIF15,AURKA,BIRC5,CENPE,NUSAP1,BUB1,CCNA2,CDCA5,UBE2C,KIF11,NCAPH,MAD2L1,ZWINT,BUB1B,NEK2	678	0
25	299	155	37	CELL_CYCLE_GO_0007049	0	TTK,KIF2C,FBXO5,NDC80,TPX2,DTYMK,CDC25C,CENPF,KIF15,RACGAP1,AURKA,CDC20,CDC6,RAD51,BIRC5,CENPE,NUSAP1,PRC1,BUB1,KIF23,RAD54L,CCNA2,CDCA5,UBE2C,KIF11,TIMELESS,NCAPH,MAD2L1,ZWINT,CDKN3,CCNE2,BUB1B,NEK2,CDC7,CDT1,STMN1,CHEK2	682	0
25	16	155	6	SISTER_CHROMATID_SEGREGATION	2.93e-09	NDC80,CENPE,NUSAP1,CDCA5,NCAPH,ZWINT	702	1.72e-07
25	23	155	5	ORGANELLE_LOCALIZATION	1.39e-06	CENPF,BIRC5,CENPE,NUSAP1,CDCA5	709	3.7e-05
25	199	155	9	CYTOSKELETON_ORGANIZATION_AND_BIOGENESIS	6.24e-05	TTK,KIF2C,RACGAP1,NUSAP1,PRC1,KIF23,KIF4A,KIF11,STMN1	718	0.00140904
25	111	155	12	CHROMOSOME_ORGANIZATION_AND_BIOGENESIS	2.3e-10	TOP2A,CENPH,NDC80,CENPE,NUSAP1,CDCA5,HELLS,NCAPH,ZWINT,CHAF1B,MSH2,ARID1A	733	1.69e-08
25	50	155	8	DNA_DEPENDENT_DNA_REPLICATION	1.08e-08	HMGB2,EXO1,CDC6,RAD51,CDT1,MSH2,RPA2,MSH6	758	5.27e-07
25	62	155	7	INTERPHASE_OF_MITOTIC_CELL_CYCLE	1.09e-06	CDC25C,CENPF,CDC6,BIRC5,CDCA5,CDKN3,CDC7	770	3.06e-05
25	16	155	4	BASE_EXCISION_REPAIR	9.25e-06	HMGB2,POLG,MSH2,MSH6	788	0.000232833
25	32	155	6	DNA_PACKAGING	2.96e-07	TOP2A,NUSAP1,CDCA5,HELLS,NCAPH,CHAF1B	790	1e-05
25	10	155	5	SPINDLE_ORGANIZATION_AND_BIOGENESIS	1.14e-08	TTK,PRC1,KIF23,KIF11,STMN1	804	5.27e-07
25	155	155	11	RESPONSE_TO_DNA_DAMAGE_STIMULUS	1.12e-07	HMGB2,EXO1,RAD51,RAD54L,CCNA2,POLE2,POLG,FANCC,MSH2,MSH6,CHEK2	815	4.28e-06
25	175	155	19	REGULATION_OF_CELL_CYCLE	8.88e-16	TTK,FBXO5,CDC25C,CDC6,BIRC5,NUSAP1,BUB1,CCNA2,UBE2C,TIMELESS,MAD2L1,ZWINT,CDKN3,CCNE2,BUB1B,NEK2,CDC7,CDT1,CHEK2	829	9.78e-14
25	25	155	3	CHROMATIN_ASSEMBLY_OR_DISASSEMBLY	0.00129111	HELLS,CHAF1B,ARID1A	830	0.0270825
25	82	155	20	M_PHASE_OF_MITOTIC_CELL_CYCLE	0	TTK,KIF2C,NDC80,TPX2,CDC25C,KIF15,AURKA,BIRC5,CENPE,NUSAP1,BUB1,CCNA2,CDCA5,UBE2C,KIF11,NCAPH,MAD2L1,ZWINT,BUB1B,NEK2	856	0
25	10	155	4	CHROMOSOME_CONDENSATION	1.11e-06	TOP2A,NUSAP1,CDCA5,NCAPH	861	3.06e-05
25	27	155	3	G1_S_TRANSITION_OF_MITOTIC_CELL_CYCLE	0.00162118	CDCA5,CDKN3,CDC7	878	0.0324605
26	166	89	6	SYNAPTIC_TRANSMISSION	0.000108976	HPRT1,RAB3A,KIF5A,CPNE6,HTR2A,GRM7	460	0.0496004
27	17	39	3	REGULATION_OF_ACTION_POTENTIAL	6.46e-06	MAL,PLP1,MBP	475	0.00568988
28	238	118	12	DNA_METABOLIC_PROCESS	6e-08	HMGB2,TOP2A,CHEK1,EXO1,RAD51,POLE2,POLG,RFC3,RFC4,RAD54L,MSH6,MSH2	3	2.11e-06
28	119	118	9	DNA_REPAIR	9.48e-08	HMGB2,EXO1,RAD51,POLE2,POLG,RFC3,RAD54L,MSH6,MSH2	13	3.21e-06
28	21	118	6	MITOTIC_CELL_CYCLE_CHECKPOINT	3.72e-09	TTK,BUB1,CCNA2,MAD2L1,BUB1B,ZWINT	18	1.72e-07
28	15	118	4	CYTOKINESIS	2.36e-06	RACGAP1,BIRC5,NUSAP1,PRC1	26	6.5e-05
28	192	118	12	RESPONSE_TO_ENDOGENOUS_STIMULUS	5.49e-09	HMGB2,CHEK1,EXO1,RAD51,CCNA2,POLE2,POLG,RFC3,RAD54L,MSH6,CHEK2,MSH2	133	2.42e-07
28	108	118	23	M_PHASE	0	CHEK1,TTK,KIF2C,NDC80,TPX2,CDC25C,KIF15,AURKA,RAD51,BIRC5,CENPE,NUSAP1,BUB1,CCNA2,CDCA5,UBE2C,KIF11,NCAPH,MAD2L1,BUB1B,NEK2,ZWINT,RAD54L	156	0
28	79	118	8	MICROTUBULE_BASED_PROCESS	5.14e-08	TTK,KIF2C,NUSAP1,PRC1,KIF23,KIF4A,KIF11,STMN1	171	1.89e-06
28	50	118	4	PEX2	0.000333007	RACGAP1,CENPE,CENPH,MSH2	187	0.00666771
28	22	118	3	DNA_INTEGRITY_CHECKPOINT	0.000397999	CHEK1,CCNA2,CHEK2	190	0.00762254
28	40	118	11	REGULATION_OF_MITOSIS	1.33e-15	TTK,CDC25C,BIRC5,NUSAP1,BUB1,CCNA2,UBE2C,MAD2L1,BUB1B,NEK2,ZWINT	215	1.3e-13
28	34	118	7	MICROTUBULE_CYTOSKELETON_ORGANIZATION_AND_BIOGENESIS	2.17e-09	TTK,KIF2C,NUSAP1,PRC1,KIF23,KIF11,STMN1	223	1.12e-07
28	68	118	7	INTERPHASE	3.25e-07	CDC25C,CENPF,BIRC5,CDCA5,TIMELESS,CDKN3,CDC7	231	1.02e-05
28	183	118	32	CELL_CYCLE_PROCESS	0	CHEK1,TTK,KIF2C,FBXO5,NDC80,TPX2,CDC25C,CENPF,KIF15,RACGAP1,AURKA,RAD51,BIRC5,CENPE,NUSAP1,PRC1,BUB1,KIF23,CCNA2,CDCA5,UBE2C,KIF11,TIMELESS,NCAPH,MAD2L1,CDKN3,BUB1B,NEK2,CDC7,ZWINT,STMN1,RAD54L	254	0
28	15	118	6	MITOTIC_SISTER_CHROMATID_SEGREGATION	3.54e-10	NDC80,CENPE,NUSAP1,CDCA5,NCAPH,ZWINT	263	2.4e-08
28	32	118	3	MEIOTIC_CELL_CYCLE	0.00122152	CHEK1,RAD51,RAD54L	299	0.0224201
28	147	118	27	MITOTIC_CELL_CYCLE	0	TTK,KIF2C,FBXO5,NDC80,TPX2,CDC25C,CENPF,KIF15,AURKA,BIRC5,CENPE,NUSAP1,PRC1,BUB1,KIF23,CCNA2,CDCA5,UBE2C,KIF11,NCAPH,MAD2L1,CDKN3,BUB1B,NEK2,CDC7,ZWINT,STMN1	307	0
28	164	118	27	CELL_CYCLE_PHASE	0	CHEK1,TTK,KIF2C,NDC80,TPX2,CDC25C,CENPF,KIF15,AURKA,RAD51,BIRC5,CENPE,NUSAP1,BUB1,CCNA2,CDCA5,UBE2C,KIF11,TIMELESS,NCAPH,MAD2L1,CDKN3,BUB1B,NEK2,CDC7,ZWINT,RAD54L	322	0
28	46	118	9	CELL_CYCLE_CHECKPOINT_GO_0000075	1.62e-11	CHEK1,TTK,BIRC5,BUB1,CCNA2,MAD2L1,BUB1B,ZWINT,CHEK2	350	1.29e-09
28	30	118	8	CHROMOSOME_SEGREGATION	1.51e-11	TOP2A,NDC80,CENPF,CENPE,NUSAP1,CDCA5,NCAPH,ZWINT	367	1.29e-09
28	16	118	5	ESTABLISHMENT_OF_ORGANELLE_LOCALIZATION	4.83e-08	CENPF,BIRC5,CENPE,NUSAP1,CDCA5	419	1.85e-06
28	17	118	4	CELL_DIVISION	4.07e-06	RACGAP1,BIRC5,NUSAP1,PRC1	485	0.000102531
28	21	118	3	REGULATION_OF_MITOTIC_CELL_CYCLE	0.00034539	FBXO5,CDC25C,BIRC5	522	0.00676197
28	91	118	8	DNA_REPLICATION	1.57e-07	HMGB2,EXO1,RAD51,POLE2,RFC3,RFC4,MSH6,MSH2	543	5.12e-06
28	34	118	3	DNA_DAMAGE_RESPONSESIGNAL_TRANSDUCTION	0.00145959	CHEK1,CCNA2,CHEK2	550	0.0262429
28	19	118	3	DNA_DAMAGE_CHECKPOINT	0.000254085	CHEK1,CCNA2,CHEK2	568	0.00532973
28	43	118	4	REGULATION_OF_CYCLIN_DEPENDENT_PROTEIN_KINASE_ACTIVITY	0.000184928	CHEK1,CDC25C,CKS2,CDKN3	569	0.00417748
28	44	118	4	DNA_RECOMBINATION	0.000202386	CHEK1,EXO1,RAD51,RAD54L	619	0.00445756
28	9	118	5	MITOTIC_SPINDLE_ORGANIZATION_AND_BIOGENESIS	1.44e-09	TTK,PRC1,KIF23,KIF11,STMN1	636	7.95e-08
28	80	118	20	MITOSIS	0	TTK,KIF2C,NDC80,TPX2,CDC25C,KIF15,AURKA,BIRC5,CENPE,NUSAP1,BUB1,CCNA2,CDCA5,UBE2C,KIF11,NCAPH,MAD2L1,BUB1B,NEK2,ZWINT	678	0
28	299	118	35	CELL_CYCLE_GO_0007049	0	CHEK1,TTK,KIF2C,FBXO5,NDC80,TPX2,CDC25C,CENPF,KIF15,RACGAP1,AURKA,CDC20,RAD51,BIRC5,CENPE,NUSAP1,PRC1,BUB1,KIF23,CKS2,CCNA2,CDCA5,UBE2C,KIF11,TIMELESS,NCAPH,MAD2L1,CDKN3,BUB1B,NEK2,CDC7,ZWINT,STMN1,RAD54L,CHEK2	682	0
28	16	118	6	SISTER_CHROMATID_SEGREGATION	5.64e-10	NDC80,CENPE,NUSAP1,CDCA5,NCAPH,ZWINT	702	3.31e-08
28	23	118	5	ORGANELLE_LOCALIZATION	3.58e-07	CENPF,BIRC5,CENPE,NUSAP1,CDCA5	709	1.09e-05
28	199	118	9	CYTOSKELETON_ORGANIZATION_AND_BIOGENESIS	7.08e-06	TTK,KIF2C,RACGAP1,NUSAP1,PRC1,KIF23,KIF4A,KIF11,STMN1	718	0.000173191
28	111	118	11	CHROMOSOME_ORGANIZATION_AND_BIOGENESIS	1.82e-10	TOP2A,NDC80,EZH2,CENPE,NUSAP1,CDCA5,NCAPH,CENPH,ZWINT,MSH2,ARID1A	733	1.34e-08
28	50	118	7	DNA_DEPENDENT_DNA_REPLICATION	3.69e-08	HMGB2,EXO1,RAD51,RFC3,RFC4,MSH6,MSH2	758	1.55e-06
28	62	118	6	INTERPHASE_OF_MITOTIC_CELL_CYCLE	3.38e-06	CDC25C,CENPF,BIRC5,CDCA5,CDKN3,CDC7	770	8.75e-05
28	16	118	4	BASE_EXCISION_REPAIR	3.13e-06	HMGB2,POLG,MSH6,MSH2	788	8.36e-05
28	32	118	4	DNA_PACKAGING	5.7e-05	TOP2A,NUSAP1,CDCA5,NCAPH	790	0.00135717
28	10	118	5	SPINDLE_ORGANIZATION_AND_BIOGENESIS	2.87e-09	TTK,PRC1,KIF23,KIF11,STMN1	804	1.41e-07
28	155	118	12	RESPONSE_TO_DNA_DAMAGE_STIMULUS	4.73e-10	HMGB2,CHEK1,EXO1,RAD51,CCNA2,POLE2,POLG,RFC3,RAD54L,MSH6,CHEK2,MSH2	815	2.98e-08
28	175	118	18	REGULATION_OF_CELL_CYCLE	1.11e-16	CHEK1,TTK,FBXO5,CDC25C,BIRC5,NUSAP1,BUB1,CKS2,CCNA2,UBE2C,TIMELESS,MAD2L1,CDKN3,BUB1B,NEK2,CDC7,ZWINT,CHEK2	829	1.22e-14
28	82	118	20	M_PHASE_OF_MITOTIC_CELL_CYCLE	0	TTK,KIF2C,NDC80,TPX2,CDC25C,KIF15,AURKA,BIRC5,CENPE,NUSAP1,BUB1,CCNA2,CDCA5,UBE2C,KIF11,NCAPH,MAD2L1,BUB1B,NEK2,ZWINT	856	0
28	10	118	4	CHROMOSOME_CONDENSATION	3.73e-07	TOP2A,NUSAP1,CDCA5,NCAPH	861	1.09e-05
28	27	118	3	G1_S_TRANSITION_OF_MITOTIC_CELL_CYCLE	0.000737919	CDCA5,CDKN3,CDC7	878	0.0138321
29	166	83	11	SYNAPTIC_TRANSMISSION	2.98e-10	SYT1,GRM1,KIF5A,GRM7,SYN2,SYT5,HTR2A,DOC2A,CPNE6,ACCN1,CPLX1	460	2.63e-07
29	181	83	11	TRANSMISSION_OF_NERVE_IMPULSE	7.52e-10	SYT1,GRM1,KIF5A,GRM7,SYN2,SYT5,HTR2A,DOC2A,CPNE6,ACCN1,CPLX1	818	3.31e-07
30	166	69	10	SYNAPTIC_TRANSMISSION	7.97e-10	YWHAH,DRD1,CPNE6,SYT5,SYN2,GRM7,HTR2A,KIF5A,ACCN1,DOC2A	460	7.02e-07
30	181	69	10	TRANSMISSION_OF_NERVE_IMPULSE	1.85e-09	YWHAH,DRD1,CPNE6,SYT5,SYN2,GRM7,HTR2A,KIF5A,ACCN1,DOC2A	818	7.89e-07
32	17	48	3	REGULATION_OF_ACTION_POTENTIAL	1.22e-05	MBP,MAL,PLP1	475	0.0107114
33	238	72	7	DNA_METABOLIC_PROCESS	4.9e-05	TOP2A,POLG,RFC4,EXO1,RFC3,MSH6,MSH2	3	0.00143828
33	119	72	5	DNA_REPAIR	0.000119675	POLG,EXO1,RFC3,MSH6,MSH2	13	0.00319496
33	21	72	4	MITOTIC_CELL_CYCLE_CHECKPOINT	1.39e-06	BUB1B,ZWINT,BUB1,CCNA2	18	5.85e-05
33	192	72	7	RESPONSE_TO_ENDOGENOUS_STIMULUS	1.23e-05	POLG,CCNA2,EXO1,RFC3,MSH6,CHEK2,MSH2	133	0.000402848
33	108	72	13	M_PHASE	4.44e-16	NDC80,CDC25C,NUSAP1,BUB1B,NEK2,CENPE,KIF2C,ZWINT,BUB1,CCNA2,CDCA5,NCAPH,TPX2	156	5.59e-14
33	79	72	6	MICROTUBULE_BASED_PROCESS	7.76e-07	NUSAP1,PRC1,KIF23,KIF4A,KIF2C,STMN1	171	3.6e-05
33	50	72	3	PEX2	0.0010828	CENPH,CENPE,MSH2	187	0.0257824
33	40	72	7	REGULATION_OF_MITOSIS	2.19e-10	CDC25C,NUSAP1,BUB1B,NEK2,ZWINT,BUB1,CCNA2	215	1.61e-08
33	34	72	5	MICROTUBULE_CYTOSKELETON_ORGANIZATION_AND_BIOGENESIS	2.38e-07	NUSAP1,PRC1,KIF23,KIF2C,STMN1	223	1.23e-05
33	68	72	4	INTERPHASE	0.00016431	CDC25C,CENPF,CDC7,CDCA5	231	0.00413591
33	183	72	18	CELL_CYCLE_PROCESS	0	NDC80,CDC25C,NUSAP1,PRC1,KIF23,BUB1B,NEK2,CENPE,KIF2C,CENPF,ZWINT,BUB1,CDC7,CCNA2,CDCA5,NCAPH,TPX2,STMN1	254	0
33	15	72	6	MITOTIC_SISTER_CHROMATID_SEGREGATION	1.71e-11	NDC80,NUSAP1,CENPE,ZWINT,CDCA5,NCAPH	263	1.51e-09
33	147	72	18	MITOTIC_CELL_CYCLE	0	NDC80,CDC25C,NUSAP1,PRC1,KIF23,BUB1B,NEK2,CENPE,KIF2C,CENPF,ZWINT,BUB1,CDC7,CCNA2,CDCA5,NCAPH,TPX2,STMN1	307	0
33	164	72	15	CELL_CYCLE_PHASE	1.11e-16	NDC80,CDC25C,NUSAP1,BUB1B,NEK2,CENPE,KIF2C,CENPF,ZWINT,BUB1,CDC7,CCNA2,CDCA5,NCAPH,TPX2	322	1.63e-14
33	46	72	5	CELL_CYCLE_CHECKPOINT_GO_0000075	1.13e-06	BUB1B,ZWINT,BUB1,CCNA2,CHEK2	350	4.97e-05
33	30	72	8	CHROMOSOME_SEGREGATION	2.6e-13	TOP2A,NDC80,NUSAP1,CENPE,CENPF,ZWINT,CDCA5,NCAPH	367	2.55e-11
33	16	72	4	ESTABLISHMENT_OF_ORGANELLE_LOCALIZATION	4.3e-07	NUSAP1,CENPE,CENPF,CDCA5	419	2.11e-05
33	91	72	5	DNA_REPLICATION	3.33e-05	RFC4,EXO1,RFC3,MSH6,MSH2	543	0.00103712
33	9	72	3	MITOTIC_SPINDLE_ORGANIZATION_AND_BIOGENESIS	5.23e-06	PRC1,KIF23,STMN1	636	0.000184168
33	80	72	13	MITOSIS	0	NDC80,CDC25C,NUSAP1,BUB1B,NEK2,CENPE,KIF2C,ZWINT,BUB1,CCNA2,CDCA5,NCAPH,TPX2	678	0
33	299	72	20	CELL_CYCLE_GO_0007049	0	NDC80,CDC25C,CDC20,NUSAP1,PRC1,KIF23,BUB1B,NEK2,CENPE,KIF2C,CENPF,ZWINT,BUB1,CDC7,CCNA2,CDCA5,NCAPH,TPX2,STMN1,CHEK2	682	0
33	16	72	6	SISTER_CHROMATID_SEGREGATION	2.73e-11	NDC80,NUSAP1,CENPE,ZWINT,CDCA5,NCAPH	702	2.19e-09
33	23	72	4	ORGANELLE_LOCALIZATION	2.05e-06	NUSAP1,CENPE,CENPF,CDCA5	709	7.85e-05
33	199	72	6	CYTOSKELETON_ORGANIZATION_AND_BIOGENESIS	0.000152581	NUSAP1,PRC1,KIF23,KIF4A,KIF2C,STMN1	718	0.00395363
33	111	72	12	CHROMOSOME_ORGANIZATION_AND_BIOGENESIS	2.09e-14	TOP2A,CENPH,NDC80,EZH2,NUSAP1,CHAF1A,CENPE,ZWINT,CDCA5,NCAPH,MSH2,ARID1A	733	2.3e-12
33	50	72	5	DNA_DEPENDENT_DNA_REPLICATION	1.72e-06	RFC4,EXO1,RFC3,MSH6,MSH2	758	6.9e-05
33	62	72	4	INTERPHASE_OF_MITOTIC_CELL_CYCLE	0.000114625	CDC25C,CENPF,CDC7,CDCA5	770	0.00319496
33	16	72	3	BASE_EXCISION_REPAIR	3.41e-05	POLG,MSH6,MSH2	788	0.00103712
33	32	72	5	DNA_PACKAGING	1.73e-07	TOP2A,NUSAP1,CHAF1A,CDCA5,NCAPH	790	9.54e-06
33	10	72	3	SPINDLE_ORGANIZATION_AND_BIOGENESIS	7.44e-06	PRC1,KIF23,STMN1	804	0.000252243
33	155	72	7	RESPONSE_TO_DNA_DAMAGE_STIMULUS	3.02e-06	POLG,CCNA2,EXO1,RFC3,MSH6,CHEK2,MSH2	815	0.00011098
33	175	72	9	REGULATION_OF_CELL_CYCLE	3.47e-08	CDC25C,NUSAP1,BUB1B,NEK2,ZWINT,BUB1,CDC7,CCNA2,CHEK2	829	2.18e-06
33	82	72	13	M_PHASE_OF_MITOTIC_CELL_CYCLE	0	NDC80,CDC25C,NUSAP1,BUB1B,NEK2,CENPE,KIF2C,ZWINT,BUB1,CCNA2,CDCA5,NCAPH,TPX2	856	0
33	10	72	4	CHROMOSOME_CONDENSATION	5.06e-08	TOP2A,NUSAP1,CDCA5,NCAPH	861	2.97e-06
36	45	45	4	HEMOSTASIS	4.91e-06	LMAN1,SERPINE1,THBD,PROS1	45	0.00108086
36	141	45	4	NEGATIVE_REGULATION_OF_APOPTOSIS	0.000435588	BNIP3,SOCS3,VEGFA,PEA15	70	0.0261859
36	54	45	4	REGULATION_OF_BODY_FLUID_LEVELS	1.02e-05	LMAN1,SERPINE1,THBD,PROS1	292	0.00150433
36	40	45	4	BLOOD_COAGULATION	3.04e-06	LMAN1,SERPINE1,THBD,PROS1	316	0.000986767
36	296	45	8	RESPONSE_TO_EXTERNAL_STIMULUS	6.68e-07	LMAN1,LYVE1,SERPINE1,THBD,PLAU,PLAUR,PROS1,CCL7	635	0.000588708
36	51	45	4	WOUND_HEALING	8.14e-06	LMAN1,SERPINE1,THBD,PROS1	640	0.00143435
36	41	45	4	COAGULATION	3.36e-06	LMAN1,SERPINE1,THBD,PROS1	644	0.000986767
36	180	45	5	RESPONSE_TO_WOUNDING	8.77e-05	LMAN1,LYVE1,SERPINE1,THBD,PROS1	744	0.00966145
36	142	45	4	NEGATIVE_REGULATION_OF_PROGRAMMED_CELL_DEATH	0.000447392	BNIP3,SOCS3,VEGFA,PEA15	806	0.0261859
37	166	98	9	SYNAPTIC_TRANSMISSION	3.3e-07	AMPH,CNTN4,DRD1,CPNE6,KIF5A,SYN2,GRM7,HTR2A,SYT5	460	0.000290761
37	181	98	9	TRANSMISSION_OF_NERVE_IMPULSE	6.85e-07	AMPH,CNTN4,DRD1,CPNE6,KIF5A,SYN2,GRM7,HTR2A,SYT5	818	0.000301529
38	72	105	4	HEMOPOIESIS	0.000861927	MAFB,LYN,PTPRC,LCK	170	0.0376865
38	77	105	4	IMMUNE_SYSTEM_DEVELOPMENT	0.00110856	MAFB,LYN,PTPRC,LCK	181	0.0424628
38	88	105	5	LOCOMOTORY_BEHAVIOR	0.00017179	SYK,DOCK2,ITGB2,RNASE2,MAPK1	277	0.0116421
38	12	105	3	LEUKOCYTE_CHEMOTAXIS	4.21e-05	SYK,DOCK2,ITGB2	333	0.0046382
38	30	105	3	POSITIVE_REGULATION_OF_CASPASE_ACTIVITY	0.000719554	NLRC4,LCK,DIABLO	352	0.0333646
38	225	105	9	IMMUNE_RESPONSE	7.33e-06	FCGRT,ARHGDIB,NCF4,TNFRSF14,CTSS,FYB,LCP2,LY86,PTPRC	432	0.00129094
38	74	105	4	HEMOPOIETIC_OR_LYMPHOID_ORGAN_DEVELOPMENT	0.000955365	MAFB,LYN,PTPRC,LCK	433	0.038258
38	261	105	7	REN	0.000898317	CTSB,CTSS,RNF144B,HCK,TLR1,GMFG,PTPRC	478	0.0376865
38	197	105	7	HOMEOSTATIC_PROCESS	0.00016585	NPC2,MAFB,LYN,OPRL1,PTPRC,LCK,RPS6	533	0.0116421
38	27	105	3	PEPTIDYL_TYROSINE_PHOSPHORYLATION	0.000525094	ITGB2,LYN,ABI3	571	0.0308405
38	29	105	3	PEPTIDYL_TYROSINE_MODIFICATION	0.000650374	ITGB2,LYN,ABI3	621	0.0318322
38	296	105	9	RESPONSE_TO_EXTERNAL_STIMULUS	6.37e-05	SYK,NLRC4,GGCX,DOCK2,ITGB2,RNASE2,S100A8,CYBB,MAPK1	635	0.00553344
38	256	105	11	PROTEIN_AMINO_ACID_PHOSPHORYLATION	3.3e-07	ITGB2,MKNK1,FYB,FES,HCK,LYN,GMFG,TGFBR1,MERTK,ABI3,LCK	724	0.000144347
38	274	105	7	GALNT6	0.00119098	CTSB,CTSS,RNF144B,HCK,TLR1,GMFG,PTPRC	750	0.0437188
38	286	105	11	PHOSPHORYLATION	9.87e-07	ITGB2,MKNK1,FYB,FES,HCK,LYN,GMFG,TGFBR1,MERTK,ABI3,LCK	776	0.000217339
38	14	105	3	LEUKOCYTE_MIGRATION	6.91e-05	SYK,DOCK2,ITGB2	873	0.00553344
38	26	105	3	CASPASE_ACTIVATION	0.000468752	NLRC4,LCK,DIABLO	879	0.0294979
39	238	76	9	DNA_METABOLIC_PROCESS	7.63e-07	TOP2A,HELLS,BRCA1,EXO1,RFC3,CDT1,RAD51,MSH6,MSH2	3	2.69e-05
39	119	76	6	DNA_REPAIR	1.17e-05	BRCA1,EXO1,RFC3,RAD51,MSH6,MSH2	13	0.000343247
39	21	76	6	MITOTIC_CELL_CYCLE_CHECKPOINT	2.54e-10	TTK,KNTC1,BUB1,BUB1B,ZWINT,CCNA2	18	1.4e-08
39	15	76	3	CYTOKINESIS	3.27e-05	RACGAP1,NUSAP1,PRC1	26	0.000930016
39	192	76	8	RESPONSE_TO_ENDOGENOUS_STIMULUS	1.59e-06	BRCA1,EXO1,RFC3,CCNA2,RAD51,MSH6,CHEK2,MSH2	133	5.38e-05
39	108	76	18	M_PHASE	0	TTK,NDC80,KIF15,NUSAP1,KNTC1,BUB1,BUB1B,CENPE,CDC25C,KIF2C,ZWINT,KIF11,NCAPH,CDCA5,CCNA2,UBE2C,NEK2,RAD51	156	0
39	79	76	7	MICROTUBULE_BASED_PROCESS	4.4e-08	TTK,NUSAP1,PRC1,KIF23,KIF4A,KIF2C,KIF11	171	2.04e-06
39	50	76	4	PEX2	6.07e-05	RACGAP1,CENPE,CENPH,MSH2	187	0.00157303
39	22	76	3	DNA_INTEGRITY_CHECKPOINT	0.000108405	CCNA2,CDT1,CHEK2	190	0.00272871
39	40	76	10	REGULATION_OF_MITOSIS	8.88e-16	TTK,NUSAP1,KNTC1,BUB1,BUB1B,CDC25C,ZWINT,CCNA2,UBE2C,NEK2	215	8.69e-14
39	34	76	6	MICROTUBULE_CYTOSKELETON_ORGANIZATION_AND_BIOGENESIS	6.03e-09	TTK,NUSAP1,PRC1,KIF23,KIF2C,KIF11	223	3.13e-07
39	183	76	23	CELL_CYCLE_PROCESS	0	TTK,FBXO5,NDC80,KIF15,RACGAP1,NUSAP1,KNTC1,PRC1,BUB1,KIF23,BUB1B,CDC7,CENPE,CDC25C,KIF2C,ZWINT,KIF11,NCAPH,CDCA5,CCNA2,UBE2C,NEK2,RAD51	254	0
39	15	76	6	MITOTIC_SISTER_CHROMATID_SEGREGATION	2.39e-11	NDC80,NUSAP1,CENPE,ZWINT,NCAPH,CDCA5	263	1.62e-09
39	147	76	21	MITOTIC_CELL_CYCLE	0	TTK,FBXO5,NDC80,KIF15,NUSAP1,KNTC1,PRC1,BUB1,KIF23,BUB1B,CDC7,CENPE,CDC25C,KIF2C,ZWINT,KIF11,NCAPH,CDCA5,CCNA2,UBE2C,NEK2	307	0
39	164	76	19	CELL_CYCLE_PHASE	0	TTK,NDC80,KIF15,NUSAP1,KNTC1,BUB1,BUB1B,CDC7,CENPE,CDC25C,KIF2C,ZWINT,KIF11,NCAPH,CDCA5,CCNA2,UBE2C,NEK2,RAD51	322	0
39	46	76	9	CELL_CYCLE_CHECKPOINT_GO_0000075	2.79e-13	TTK,KNTC1,BUB1,CCNE2,BUB1B,ZWINT,CCNA2,CDT1,CHEK2	350	2.23e-11
39	30	76	8	CHROMOSOME_SEGREGATION	4.08e-13	TOP2A,NDC80,NUSAP1,BRCA1,CENPE,ZWINT,NCAPH,CDCA5	367	2.99e-11
39	16	76	3	ESTABLISHMENT_OF_ORGANELLE_LOCALIZATION	4.02e-05	NUSAP1,CENPE,CDCA5	419	0.00110546
39	17	76	3	CELL_DIVISION	4.86e-05	RACGAP1,NUSAP1,PRC1	485	0.00129768
39	91	76	6	DNA_REPLICATION	2.47e-06	EXO1,RFC3,CDT1,RAD51,MSH6,MSH2	543	7.76e-05
39	34	76	3	DNA_DAMAGE_RESPONSESIGNAL_TRANSDUCTION	0.000406013	BRCA1,CCNA2,CHEK2	550	0.00966749
39	44	76	3	DNA_RECOMBINATION	0.000871514	BRCA1,EXO1,RAD51	619	0.0202054
39	9	76	4	MITOTIC_SPINDLE_ORGANIZATION_AND_BIOGENESIS	3.79e-08	TTK,PRC1,KIF23,KIF11	636	1.86e-06
39	80	76	17	MITOSIS	0	TTK,NDC80,KIF15,NUSAP1,KNTC1,BUB1,BUB1B,CENPE,CDC25C,KIF2C,ZWINT,KIF11,NCAPH,CDCA5,CCNA2,UBE2C,NEK2	678	0
39	299	76	26	CELL_CYCLE_GO_0007049	0	TTK,FBXO5,NDC80,KIF15,RACGAP1,NUSAP1,KNTC1,PRC1,BUB1,KIF23,CCNE2,BUB1B,CDC7,CENPE,CDC25C,KIF2C,ZWINT,KIF11,NCAPH,CDCA5,CCNA2,CDT1,UBE2C,NEK2,RAD51,CHEK2	682	0
39	16	76	6	SISTER_CHROMATID_SEGREGATION	3.82e-11	NDC80,NUSAP1,CENPE,ZWINT,NCAPH,CDCA5	702	2.4e-09
39	23	76	3	ORGANELLE_LOCALIZATION	0.000124284	NUSAP1,CENPE,CDCA5	709	0.0030415
39	199	76	8	CYTOSKELETON_ORGANIZATION_AND_BIOGENESIS	2.07e-06	TTK,RACGAP1,NUSAP1,PRC1,KIF23,KIF4A,KIF2C,KIF11	718	6.77e-05
39	111	76	12	CHROMOSOME_ORGANIZATION_AND_BIOGENESIS	4.14e-14	TOP2A,NDC80,EZH2,NUSAP1,HELLS,CENPE,CENPH,ZWINT,NCAPH,CDCA5,MSH2,ARID1A	733	3.65e-12
39	50	76	6	DNA_DEPENDENT_DNA_REPLICATION	6.75e-08	EXO1,RFC3,CDT1,RAD51,MSH6,MSH2	758	2.7e-06
39	32	76	5	DNA_PACKAGING	2.28e-07	TOP2A,NUSAP1,HELLS,NCAPH,CDCA5	790	8.72e-06
39	10	76	4	SPINDLE_ORGANIZATION_AND_BIOGENESIS	6.3e-08	TTK,PRC1,KIF23,KIF11	804	2.64e-06
39	155	76	8	RESPONSE_TO_DNA_DAMAGE_STIMULUS	3.13e-07	BRCA1,EXO1,RFC3,CCNA2,RAD51,MSH6,CHEK2,MSH2	815	1.15e-05
39	175	76	15	REGULATION_OF_CELL_CYCLE	6.66e-16	TTK,FBXO5,NUSAP1,KNTC1,BUB1,CCNE2,BUB1B,CDC7,CDC25C,ZWINT,CCNA2,CDT1,UBE2C,NEK2,CHEK2	829	7.34e-14
39	82	76	17	M_PHASE_OF_MITOTIC_CELL_CYCLE	0	TTK,NDC80,KIF15,NUSAP1,KNTC1,BUB1,BUB1B,CENPE,CDC25C,KIF2C,ZWINT,KIF11,NCAPH,CDCA5,CCNA2,UBE2C,NEK2	856	0
39	10	76	4	CHROMOSOME_CONDENSATION	6.3e-08	TOP2A,NUSAP1,NCAPH,CDCA5	861	2.64e-06
40	166	108	11	SYNAPTIC_TRANSMISSION	5.22e-09	SYT5,SYN2,DRD1,CPNE6,GRM7,ACCN1,HTR2A,KIF5A,CPLX1,DOC2A,DBH	460	4.6e-06
40	181	108	11	TRANSMISSION_OF_NERVE_IMPULSE	1.29e-08	SYT5,SYN2,DRD1,CPNE6,GRM7,ACCN1,HTR2A,KIF5A,CPLX1,DOC2A,DBH	818	5.68e-06
41	17	26	3	REGULATION_OF_ACTION_POTENTIAL	1.85e-06	MAL,PLP1,MBP	475	0.0016312
41	121	26	4	CENTRAL_NERVOUS_SYSTEM_DEVELOPMENT	2.7e-05	MAL,MOG,MBP,SH3GL3	844	0.0118804
42	108	52	9	M_PHASE	2.33e-11	KIF2C,KIF15,NUSAP1,UBE2C,BUB1B,NEK2,CENPE,TPX2,CDC25C	156	2.94e-09
42	79	52	5	MICROTUBULE_BASED_PROCESS	3.33e-06	KIF2C,NUSAP1,PRC1,KIF23,KIF4A	171	0.000225756
42	50	52	3	PEX2	0.000417369	CENPE,CENPH,MSH2	187	0.0167137
42	40	52	5	REGULATION_OF_MITOSIS	1.06e-07	NUSAP1,UBE2C,BUB1B,NEK2,CDC25C	215	9.34e-06
42	34	52	4	MICROTUBULE_CYTOSKELETON_ORGANIZATION_AND_BIOGENESIS	2.81e-06	KIF2C,NUSAP1,PRC1,KIF23	223	0.00020598
42	68	52	3	INTERPHASE	0.00102844	CENPF,CDC7,CDC25C	231	0.0323592
42	183	52	13	CELL_CYCLE_PROCESS	4.11e-15	KIF2C,CENPF,KIF15,NUSAP1,PRC1,KIF23,UBE2C,BUB1B,NEK2,CDC7,CENPE,TPX2,CDC25C	254	1.21e-12
42	147	52	13	MITOTIC_CELL_CYCLE	2.22e-16	KIF2C,CENPF,KIF15,NUSAP1,PRC1,KIF23,UBE2C,BUB1B,NEK2,CDC7,CENPE,TPX2,CDC25C	307	9.78e-14
42	164	52	11	CELL_CYCLE_PHASE	1.25e-12	KIF2C,CENPF,KIF15,NUSAP1,UBE2C,BUB1B,NEK2,CDC7,CENPE,TPX2,CDC25C	322	2.59e-10
42	30	52	4	CHROMOSOME_SEGREGATION	1.67e-06	TOP2A,CENPF,NUSAP1,CENPE	367	0.000133935
42	16	52	3	ESTABLISHMENT_OF_ORGANELLE_LOCALIZATION	1.28e-05	CENPF,NUSAP1,CENPE	419	0.000804847
42	80	52	9	MITOSIS	1.47e-12	KIF2C,KIF15,NUSAP1,UBE2C,BUB1B,NEK2,CENPE,TPX2,CDC25C	678	2.59e-10
42	299	52	16	CELL_CYCLE_GO_0007049	2.22e-16	KIF2C,CENPF,KIF15,NUSAP1,PRC1,KIF23,CKS2,UBE2C,BUB1B,NEK2,CDC7,CENPE,CDC20,TPX2,CDC25C,CHEK2	682	9.78e-14
42	23	52	3	ORGANELLE_LOCALIZATION	3.99e-05	CENPF,NUSAP1,CENPE	709	0.00219524
42	199	52	5	CYTOSKELETON_ORGANIZATION_AND_BIOGENESIS	0.000280753	KIF2C,NUSAP1,PRC1,KIF23,KIF4A	718	0.0137413
42	111	52	7	CHROMOSOME_ORGANIZATION_AND_BIOGENESIS	3.2e-08	TOP2A,EZH2,NUSAP1,CENPE,CENPH,MSH2,ARID1A	733	3.52e-06
42	62	52	3	INTERPHASE_OF_MITOTIC_CELL_CYCLE	0.000785733	CENPF,CDC7,CDC25C	770	0.030097
42	155	52	4	RESPONSE_TO_DNA_DAMAGE_STIMULUS	0.00107885	FANCC,MSH6,CHEK2,MSH2	815	0.0324551
42	175	52	8	REGULATION_OF_CELL_CYCLE	3.85e-08	NUSAP1,CKS2,UBE2C,BUB1B,NEK2,CDC7,CDC25C,CHEK2	829	3.77e-06
42	82	52	9	M_PHASE_OF_MITOTIC_CELL_CYCLE	1.85e-12	KIF2C,KIF15,NUSAP1,UBE2C,BUB1B,NEK2,CENPE,TPX2,CDC25C	856	2.72e-10
43	166	65	7	SYNAPTIC_TRANSMISSION	2.38e-06	SYT5,ACCN1,GRM7,DRD1,KIF5A,HTR2A,CPLX1	460	0.00185728
43	181	65	7	TRANSMISSION_OF_NERVE_IMPULSE	4.22e-06	SYT5,ACCN1,GRM7,DRD1,KIF5A,HTR2A,CPLX1	818	0.00185728
46	166	59	8	SYNAPTIC_TRANSMISSION	7.11e-08	SYT1,SYN2,CPNE6,GRM7,HTR2A,SYT5,ACCN1,CPLX1	460	6.11e-05
46	23	59	3	EXOCYTOSIS	5.83e-05	SYT1,CPLX2,CPLX1	588	0.0102727
46	181	59	8	TRANSMISSION_OF_NERVE_IMPULSE	1.39e-07	SYT1,SYN2,CPNE6,GRM7,HTR2A,SYT5,ACCN1,CPLX1	818	6.11e-05
47	166	117	10	SYNAPTIC_TRANSMISSION	1.42e-07	SYT1,HTR2A,SYN2,HTR1E,SYT5,DRD1,KIF5A,CPLX1,CPNE6,GAD2	460	0.00012548
47	181	117	10	TRANSMISSION_OF_NERVE_IMPULSE	3.19e-07	SYT1,HTR2A,SYN2,HTR1E,SYT5,DRD1,KIF5A,CPLX1,CPNE6,GAD2	818	0.000140501
48	17	72	3	REGULATION_OF_ACTION_POTENTIAL	4.13e-05	MBP,MAL,PLP1	475	0.0364157
49	17	67	3	REGULATION_OF_ACTION_POTENTIAL	3.33e-05	MAL,MBP,PLP1	475	0.0269583
49	121	67	5	CENTRAL_NERVOUS_SYSTEM_DEVELOPMENT	9.18e-05	SH3GL3,MAL,MOG,MBP,SERPINI1	844	0.0269583
50	166	111	9	SYNAPTIC_TRANSMISSION	9.56e-07	SYT1,SYT5,KIF5A,HTR2A,CPLX1,DRD1,GRM7,SYN2,GAD2	460	0.000842063
50	23	111	3	EXOCYTOSIS	0.000380765	SYT1,CPLX2,CPLX1	588	0.047922
50	181	111	9	TRANSMISSION_OF_NERVE_IMPULSE	1.96e-06	SYT1,SYT5,KIF5A,HTR2A,CPLX1,DRD1,GRM7,SYN2,GAD2	818	0.000864722
51	166	79	9	SYNAPTIC_TRANSMISSION	5.02e-08	GRM7,DRD1,SYT5,CPNE6,HTR2A,KIF5A,ACCN1,SYN2,DBH	460	4e-05
51	181	79	9	TRANSMISSION_OF_NERVE_IMPULSE	1.06e-07	GRM7,DRD1,SYT5,CPNE6,HTR2A,KIF5A,ACCN1,SYN2,DBH	818	4e-05

## Sheet: (B) Results by KEGG database
Module_Number	The number of genes in function	The number of genes in module	The number of common gene	Description	p-value	related_gene	pathway name	adjusted_p-value
1	35	62	3	KEGG_DNA_REPLICATION	0.000242698	RFC4,RNASEH2A,RFC3	86	0.0147561
1	54	62	6	KEGG_CELL_CYCLE	3.14519e-08	PTTG1,CDC25C,CCNB1,BUB1,CCNA2,CDC6	124	9.56138e-06
1	57	62	5	CCNE1	1.57846e-06	CCNB2,TTK,PTTG2,MAD2L1,E2F2	125	0.000159951
1	57	62	5	KEGG_OOCYTE_MEIOSIS	1.57846e-06	PTTG1,PTTG2,CDC25C,CCNB1,BUB1	127	0.000159951
1	22	62	3	CCNA2	5.89765e-05	CCNB2,CDC25C,CCNB1	234	0.00448221
3	23	105	3	KEGG_MISMATCH_REPAIR	0.00032342	EXO1,RFC4,RFC3	96	0.019664
3	54	105	8	KEGG_CELL_CYCLE	9.24088e-10	CHEK1,PTTG1,CDC25C,CDC6,BUB1,CCNA2,CCNB1,CDC20	124	2.80923e-07
3	57	105	5	CCNE1	2.12154e-05	CCNB2,TTK,MAD2L1,BUB1B,E2F2	125	0.00214983
3	57	105	6	KEGG_OOCYTE_MEIOSIS	1.0325e-06	PTTG1,FBXO5,CDC25C,BUB1,CCNB1,CDC20	127	0.00015694
3	22	105	3	CCNA2	0.000282442	CCNB2,CDC25C,CCNB1	234	0.019664
5	58	76	5	KEGG_FOCAL_ADHESION	4.75076e-06	LAMC1,FN1,LAMA4,LAMB1,THBS1	163	0.000288846
5	60	76	9	MAPK9	3.56537e-12	COL5A2,ITGA4,ITGB1,COL5A1,COL3A1,COL4A2,ITGA5,PDGFRB,COL4A1	164	5.41936e-10
5	61	76	15	KEGG_ECM_RECEPTOR_INTERACTION	0	COL5A2,ITGA4,LAMC1,ITGB1,FN1,COL5A1,LAMA4,COL3A1,HSPG2,COL4A2,ITGA5,LAMB1,COL1A1,COL1A2,COL4A1	167	0
5	61	76	6	KEGG_PATHWAYS_IN_CANCER	2.27375e-07	LAMC1,FN1,LAMA4,LAMB1,FZD4,CTBP2	262	1.72805e-05
5	60	76	7	KEGG_SMALL_CELL_LUNG_CANCER	6.25109e-09	LAMC1,ITGB1,FN1,LAMA4,COL4A2,LAMB1,COL4A1	286	6.33444e-07
5	60	76	4	KEGG_HYPERTROPHIC_CARDIOMYOPATHY_HCM	0.000124462	ITGA4,ITGB1,TPM4,ITGA5	297	0.00540522
5	60	76	4	KEGG_DILATED_CARDIOMYOPATHY	0.000124462	ITGA4,ITGB1,TPM4,ITGA5	301	0.00540522
7	15	111	4	KEGG_OTHER_GLYCAN_DEGRADATION	1.84842e-06	MANBA,HEXB,MAN2B1,FUCA1	37	0.000163127
7	59	111	4	CXCR4	0.000499129	RAC2,HCK,LYN,NCF1	116	0.0101124
7	61	111	6	KEGG_LYSOSOME	2.14641e-06	CTSB,LAPTM5,CTSL1,CTSC,CTSS,CTSH	136	0.000163127
7	57	111	7	SORT1	6.16171e-08	MANBA,HEXB,MAN2B1,NPC2,SUMF1,FUCA1,CD68	137	1.87316e-05
7	53	111	4	KEGG_ANTIGEN_PROCESSING_AND_PRESENTATION	0.000330475	HLA-DMA,IFI30,CTSL1,CTSS	181	0.00913314
7	57	111	4	KEGG_NOD_LIKE_RECEPTOR_SIGNALING_PATHWAY	0.000437358	PYCARD,TNFAIP3,IL1B,IL18	186	0.00949693
7	51	111	4	KEGG_CYTOSOLIC_DNA_SENSING_PATHWAY	0.000284741	PYCARD,RIPK3,IL1B,IL18	189	0.00865612
7	58	111	5	KEGG_NATURAL_KILLER_CELL_MEDIATED_CYTOTOXICITY	3.02197e-05	FCER1G,ITGB2,VAV1,PLCG2,LCP2	195	0.00131215
7	60	111	4	KEGG_B_CELL_RECEPTOR_SIGNALING_PATHWAY	0.000532233	VAV1,SYK,BTK,RAC2	200	0.0101124
7	59	111	5	KEGG_FC_EPSILON_RI_SIGNALING_PATHWAY	3.28549e-05	FCER1G,VAV1,SYK,BTK,RAC2	202	0.00131215
7	14	111	3	PIK3CA	8.1524e-05	PLCG2,LCP2,LYN	203	0.0027537
7	57	111	6	KEGG_FC_GAMMA_R_MEDIATED_PHAGOCYTOSIS	1.4314e-06	FCGR2A,DOCK2,VAV1,PLCG2,RAC2,HCK	204	0.000163127
7	30	111	4	MARCKS	3.45304e-05	PTPRC,SYK,LYN,NCF1	205	0.00131215
7	55	111	4	KEGG_LEUKOCYTE_TRANSENDOTHELIAL_MIGRATION	0.000381245	ITGB2,VAV1,PLCG2,RHOH	206	0.00949693
7	40	111	3	KEGG_TYPE_I_DIABETES_MELLITUS	0.00196695	HLA-DMA,HLA-DPB1,IL1B	240	0.0310081
7	55	111	5	KEGG_LEISHMANIA_INFECTION	2.3286e-05	HLA-DMA,FCGR2A,ITGB2,HLA-DPB1,IL1B	260	0.00131215
7	27	111	3	KEGG_ASTHMA	0.000617577	HLA-DMA,FCER1G,HLA-DPB1	289	0.0110437
7	37	111	3	KEGG_GRAFT_VERSUS_HOST_DISEASE	0.00156798	HLA-DMA,HLA-DPB1,IL1B	295	0.0264814
7	57	111	4	KEGG_VIRAL_MYOCARDITIS	0.000437358	HLA-DMA,ITGB2,HLA-DPB1,RAC2	303	0.00949693
10	57	281	8	BDKRB2	2.9349e-06	RYR2,GRM1,CAMK2A,GRIN2A,PDE1B,ATP2B3,ATP2B2,GRIN1	107	0.00089221
10	57	281	7	EDNRA	3.03798e-05	GRM1,HRH3,GRIN2A,HTR1E,GRM7,GRIN1,GABBR2	122	0.00461772
10	54	281	6	KEGG_CARDIAC_MUSCLE_CONTRACTION	0.000199801	CACNA2D3,TPM3,RYR2,CACNB1,SLC9A6,CACNG2	146	0.0151849
10	53	281	6	KEGG_AMYOTROPHIC_LATERAL_SCLEROSIS_ALS	0.000179955	NEFL,NEFM,NEFH,PPP3CB,GRIN2A,GRIN1	251	0.0151849
10	60	281	6	KEGG_HYPERTROPHIC_CARDIOMYOPATHY_HCM	0.000357904	CACNA2D3,TPM3,RYR2,CACNG3,CACNB1,CACNG2	297	0.0217605
14	55	104	5	GABRA4	1.69841e-05	GABRA2,ADRA1B,GABRA1,GRIN3A,GABBR1	121	0.00516317
17	55	65	4	KEGG_GAP_JUNCTION	4.78722e-05	MAPK3,CSNK1D,HTR2A,GRM5	177	0.0145532
18	54	75	6	KEGG_CELL_CYCLE	9.99689e-08	CDC25C,BUB1,CDC20,PTTG1,CCNA2,CCNB1	124	2.11382e-05
18	57	75	5	CCNE1	4.079e-06	CCNB2,TTK,MAD2L1,CCNE2,BUB1B	125	0.000413338
18	57	75	6	KEGG_OOCYTE_MEIOSIS	1.39067e-07	FBXO5,CDC25C,BUB1,CDC20,PTTG1,CCNB1	127	2.11382e-05
18	49	75	4	ADCY6	5.31894e-05	CCNB2,AURKA,MAD2L1,CCNE2	128	0.00404239
18	22	75	3	CCNA2	0.000104209	CCNB2,CDC25C,CCNB1	234	0.00633592
22	35	110	7	KEGG_DNA_REPLICATION	1.64559e-09	POLE2,RFC4,RPA3,POLA2,RFC2,RFC5,MCM6	86	1.66754e-07
22	43	110	5	KEGG_NUCLEOTIDE_EXCISION_REPAIR	6.54144e-06	POLE2,RFC4,RPA3,RFC2,RFC5	95	0.000248575
22	23	110	5	KEGG_MISMATCH_REPAIR	2.52272e-07	RFC4,RPA3,RFC2,EXO1,RFC5	96	1.53381e-05
22	25	110	3	KEGG_HOMOLOGOUS_RECOMBINATION	0.000477234	RAD51,RPA3,RAD54L	97	0.0111599
22	54	110	8	KEGG_CELL_CYCLE	1.34233e-09	CHEK1,PTTG1,CDC25C,DBF4,CCNB1,BUB1,CCNA2,MCM6	124	1.66754e-07
22	57	110	9	CCNE1	6.57649e-11	CCNB2,TTK,PTTG2,MAD2L1,CCNE2,BUB1B,E2F2,CDK2,E2F1	125	1.99925e-08
22	57	110	7	KEGG_OOCYTE_MEIOSIS	5.78736e-08	PTTG1,FBXO5,PTTG2,CDC25C,CCNB1,BUB1,CCNE1	127	4.3984e-06
22	49	110	4	ADCY6	0.000235427	CCNB2,MAD2L1,CCNE2,CDK2	128	0.00650633
22	57	110	6	KEGG_P53_SIGNALING_PATHWAY	1.35736e-06	CCNB2,CHEK1,RRM2,PPM1D,CCNE2,CDK2	129	6.87728e-05
22	22	110	4	CCNA2	9.24018e-06	CCNB2,CDC25C,CCNB1,CDK2	234	0.000312113
22	25	110	4	HSP90B1	1.57528e-05	CCNE2,CCNE1,E2F2,CDK2	277	0.000478884
22	20	110	4	PIK3R3	6.17867e-06	CCNE2,CCNE1,E2F2,CDK2	287	0.000248575
22	52	110	4	HLA-DRA	0.000296571	H2AFV,HIST1H3F,HIST1H3A,HIST1H3D	292	0.00751314
25	56	146	4	KEGG_PYRIMIDINE_METABOLISM	0.00114252	DTYMK,POLE2,TYMS,POLR2C	18	0.0385918
25	35	146	5	KEGG_DNA_REPLICATION	9.19328e-06	MCM6,POLE2,RNASEH2A,RPA2,MCM4	86	0.000698689
25	23	146	3	KEGG_MISMATCH_REPAIR	0.00084686	EXO1,MSH2,RPA2	96	0.0367779
25	25	146	3	KEGG_HOMOLOGOUS_RECOMBINATION	0.00108671	RAD51,RAD54L,RPA2	97	0.0385918
25	54	146	10	KEGG_CELL_CYCLE	1.76186e-11	PTTG1,CDC25C,CDC20,CDC6,CCNB1,MCM6,BUB1,CCNA2,CDC7,MCM4	124	5.35605e-09
25	57	146	7	CCNE1	4.03531e-07	CCNB2,TTK,PTTG2,MAD2L1,E2F2,CCNE2,BUB1B	125	4.08911e-05
25	57	146	7	KEGG_OOCYTE_MEIOSIS	4.03531e-07	PTTG1,FBXO5,PTTG2,CDC25C,CDC20,CCNB1,BUB1	127	4.08911e-05
25	49	146	4	ADCY6	0.000688927	CCNB2,AURKA,MAD2L1,CCNE2	128	0.0367779
25	22	146	3	CCNA2	0.00074083	CCNB2,CDC25C,CCNB1	234	0.0367779
28	23	111	3	KEGG_MISMATCH_REPAIR	0.000380765	EXO1,RFC3,RFC4	96	0.0231505
28	54	111	8	KEGG_CELL_CYCLE	1.44326e-09	CHEK1,PTTG1,CDC25C,CDC20,CCNB1,BUB1,CCNA2,CDC7	124	4.38752e-07
28	57	111	5	CCNE1	2.77515e-05	CCNB2,TTK,PTTG2,MAD2L1,BUB1B	125	0.00281215
28	57	111	7	KEGG_OOCYTE_MEIOSIS	6.16171e-08	PTTG1,FBXO5,PTTG2,CDC25C,CDC20,CCNB1,BUB1	127	9.36579e-06
28	22	111	3	CCNA2	0.000332605	CCNB2,CDC25C,CCNB1	234	0.0231505
29	60	70	4	KEGG_HYPERTROPHIC_CARDIOMYOPATHY_HCM	9.02974e-05	CACNG2,CACNG3,RYR2,CACNB1	297	0.0137252
29	60	70	4	KEGG_ARRHYTHMOGENIC_RIGHT_VENTRICULAR_CARDIOMYOPATHY_ARVC	9.02974e-05	CACNG2,CACNG3,RYR2,CACNB1	299	0.0137252
33	23	65	3	KEGG_MISMATCH_REPAIR	7.79405e-05	RFC4,EXO1,RFC3	96	0.00592348
33	54	65	7	KEGG_CELL_CYCLE	9.55648e-10	CDC25C,CDC20,CCNB1,PTTG1,BUB1,CDC7,CCNA2	124	2.90517e-07
33	57	65	5	KEGG_OOCYTE_MEIOSIS	2.00017e-06	CDC25C,CDC20,CCNB1,PTTG1,BUB1	127	0.000304026
33	22	65	3	CCNA2	6.79513e-05	CCNB2,CDC25C,CCNB1	234	0.00592348
36	60	33	4	KEGG_COMPLEMENT_AND_COAGULATION_CASCADES	4.4223e-06	SERPINE1,PLAU,PLAUR,PROS1	179	0.00134438
38	57	93	4	SORT1	0.000222514	MANBA,NPC2,FUCA1,CD68	137	0.00904579
38	58	93	5	KEGG_NATURAL_KILLER_CELL_MEDIATED_CYTOTOXICITY	1.28129e-05	ITGB2,VAV1,PLCG2,FCER1G,LCP2	195	0.00129838
38	14	93	3	PIK3CA	4.8093e-05	PLCG2,LYN,LCP2	203	0.00292406
38	57	93	5	KEGG_FC_GAMMA_R_MEDIATED_PHAGOCYTOSIS	1.17566e-05	FCGR2A,DOCK2,VAV1,PLCG2,HCK	204	0.00129838
38	30	93	4	MARCKS	1.71918e-05	SYK,LYN,PTPRC,NCF1	205	0.00130658
38	55	93	4	KEGG_LEUKOCYTE_TRANSENDOTHELIAL_MIGRATION	0.000193656	NCF4,ITGB2,VAV1,PLCG2	206	0.00904579
38	55	93	5	KEGG_LEISHMANIA_INFECTION	9.84835e-06	NCF4,FCGR2A,ITGB2,HLA-DMA,IL1B	260	0.00129838
38	58	93	4	CSF1R	0.000238047	CSF3R,TGFBR2,PLCG2,TGFBR1	263	0.00904579
39	23	69	3	KEGG_MISMATCH_REPAIR	9.3175e-05	PCNA,EXO1,RFC3	96	0.0070813
39	54	69	5	KEGG_CELL_CYCLE	2.05397e-06	BUB1,CDC7,CDC25C,PTTG1,CCNA2	124	0.000409656
39	57	69	5	CCNE1	2.6951e-06	TTK,PCNA,CCNE2,BUB1B,CCNB2	125	0.000409656
39	57	69	4	KEGG_OOCYTE_MEIOSIS	6.97457e-05	FBXO5,BUB1,CDC25C,PTTG1	127	0.00706756
44	60	79	4	KEGG_HYPERTROPHIC_CARDIOMYOPATHY_HCM	0.000144667	RYR2,CACNB1,CACNG3,ITGA11	297	0.0219893
44	60	79	4	KEGG_ARRHYTHMOGENIC_RIGHT_VENTRICULAR_CARDIOMYOPATHY_ARVC	0.000144667	RYR2,CACNB1,CACNG3,ITGA11	299	0.0219893
45	60	19	4	MAPK9	4.339e-07	COL4A1,COL4A2,ITGA5,PDGFRB	164	6.59528e-05
45	61	19	5	KEGG_ECM_RECEPTOR_INTERACTION	4.463e-09	COL4A1,HSPG2,COL4A2,ITGA5,FN1	167	1.35675e-06
45	60	19	3	KEGG_SMALL_CELL_LUNG_CANCER	3.38735e-05	COL4A1,COL4A2,FN1	286	0.00205951
45	60	19	3	KEGG_HYPERTROPHIC_CARDIOMYOPATHY_HCM	3.38735e-05	ITGA5,TPM4,TPM2	297	0.00205951
45	60	19	3	KEGG_DILATED_CARDIOMYOPATHY	3.38735e-05	ITGA5,TPM4,TPM2	301	0.00205951
50	55	98	4	GABRA4	0.000236871	CCKBR,GABRA1,MCHR2,GRIN3A	121	0.0360044
50	53	98	4	KEGG_AMYOTROPHIC_LATERAL_SCLEROSIS_ALS	0.000205091	GRIN1,NEFM,NEFH,NEFL	251	0.0360044

## Sheet: (C)Results by BIOCARTA database
Module_Number	The number of genes in function	The number of genes in module	The number of common gene	Description	p-value	related_gene	pathway name	adjusted_p-value
3	23	105	3	BIOCARTA_G2_PATHWAY	0.00032342	CHEK1,CDC25C,CCNB1	42	0.0389721
3	21	105	3	BIOCARTA_ATRBRCA_PATHWAY	0.000244975	CHEK1,RAD51,FANCC	183	0.0389721
5	33	76	3	BIOCARTA_AGR_PATHWAY	0.000371324	ITGB1,LAMA4,ITGA1	9	0.0381075
5	14	76	3	BIOCARTA_PLATELETAPP_PATHWAY	2.63e-05	PLAU,COL4A2,COL4A1	159	0.00632875
7	29	111	3	BIOCARTA_BCR_PATHWAY	0.00076454	VAV1,SYK,BTK	26	0.0460635
7	29	111	4	BIOCARTA_FCER1_PATHWAY	3.01e-05	FCER1G,VAV1,SYK,BTK	78	0.00724694
7	22	111	3	BIOCARTA_NFKB_PATHWAY	0.000332605	TNFRSF1B,TNFAIP3,TNFRSF1A	143	0.0267193
7	20	111	3	BIOCARTA_NKCELLS_PATHWAY	0.000248458	VAV1,SYK,IL18	167	0.0267193
10	13	281	4	BIOCARTA_CACAM_PATHWAY	3.87e-05	CAMK1G,CAMKK1,CAMK2A,CAMKK2	32	0.00466728
10	10	281	4	BIOCARTA_GABA_PATHWAY	1.18e-05	GABRA1,DNM1,GABRA4,GABRA5	85	0.00284619
10	22	281	4	BIOCARTA_PGC1A_PATHWAY	0.00035429	YWHAH,CAMK1G,PPP3CB,CAMK2A	177	0.0284613
12	13	76	3	BIOCARTA_CACAM_PATHWAY	2.07e-05	CAMK2G,CAMKK1,CAMK2A	32	0.0049879
12	22	76	3	BIOCARTA_PGC1A_PATHWAY	0.000108405	PPP3CB,CAMK2G,CAMK2A	177	0.0130628
14	10	104	3	BIOCARTA_GABA_PATHWAY	2.25e-05	GABRA2,GABRA1,DNM1	85	0.00542638
15	32	42	3	BIOCARTA_INTEGRIN_PATHWAY	1.15e-06	MAPK8,MAP2K1,PXN	118	7.59e-05
15	30	42	3	BIOCARTA_NFAT_PATHWAY	9.39e-07	RPS6KB1,MAPK8,MAP2K1	140	7.59e-05
15	21	42	3	BIOCARTA_HER2_PATHWAY	3.08e-07	MAP2K1,ESR1,ERBB3	185	7.43e-05
15	33	42	3	BIOCARTA_MET_PATHWAY	1.26e-06	MAPK8,MAP2K1,PXN	199	7.59e-05
16	17	60	3	BIOCARTA_NDKDYNAMIN_PATHWAY	2.39e-05	AMPH,PPP3CB,DNM1	68	0.00575633
18	10	75	3	BIOCARTA_RANMS_PATHWAY	8.42e-06	TPX2,KIF15,AURKA	193	0.00202944
20	10	89	3	BIOCARTA_GABA_PATHWAY	1.41e-05	GABRA5,DNM1,GABRA1	85	0.00339904
22	12	110	4	BIOCARTA_MCM_PATHWAY	6.56e-07	CCNE1,CDT1,CDK2,MCM6	40	0.000158043
22	27	110	3	BIOCARTA_G1_PATHWAY	0.000601492	CCNE1,CDK2,E2F1	41	0.0161066
22	23	110	3	BIOCARTA_G2_PATHWAY	0.000370786	CHEK1,CDC25C,CCNB1	42	0.0127656
22	22	110	4	BIOCARTA_CELLCYCLE_PATHWAY	9.24e-06	CCNB1,CCNE1,CDK2,E2F1	55	0.00111344
22	9	110	3	BIOCARTA_SKP2E2F_PATHWAY	1.87e-05	CCNE1,CDK2,E2F1	64	0.00150469
22	26	110	3	BIOCARTA_RACCYCD_PATHWAY	0.000537065	CCNE1,CDK2,E2F1	115	0.0161066
22	16	110	3	BIOCARTA_P53_PATHWAY	0.000120994	CCNE1,CDK2,E2F1	151	0.00485993
22	12	110	3	BIOCARTA_RB_PATHWAY	4.84e-05	CHEK1,CDC25C,CDK2	168	0.00233275
22	12	110	3	BIOCARTA_P27_PATHWAY	4.84e-05	CCNE1,CDK2,E2F1	176	0.00233275
25	12	146	4	BIOCARTA_MCM_PATHWAY	2.04e-06	CDC6,MCM6,CDT1,MCM4	40	0.000490826
25	10	146	3	BIOCARTA_RANMS_PATHWAY	6.2e-05	TPX2,KIF15,AURKA	193	0.00747651
28	23	111	3	BIOCARTA_G2_PATHWAY	0.000380765	CHEK1,CDC25C,CCNB1	42	0.0458822
28	10	111	3	BIOCARTA_RANMS_PATHWAY	2.74e-05	TPX2,KIF15,AURKA	193	0.00659604
34	30	54	3	BIOCARTA_NFAT_PATHWAY	2.4e-07	RPS6KB1,MAPK8,MAP2K1	140	3.88e-05
34	33	54	3	BIOCARTA_MET_PATHWAY	3.22e-07	MAPK8,MAP2K1,MET	199	3.88e-05
35	21	41	3	BIOCARTA_HER2_PATHWAY	7.88e-08	ESR1,MAP2K1,ERBB3	185	1.9e-05
37	13	88	3	BIOCARTA_CACAM_PATHWAY	3.21e-05	CAMKK2,CAMKK1,CAMK2G	32	0.00387332
37	17	88	3	BIOCARTA_NDKDYNAMIN_PATHWAY	7.53e-05	AMPH,PPP3CB,DNM1	68	0.0060523
37	10	88	3	BIOCARTA_GABA_PATHWAY	1.36e-05	GABRA5,DNM1,GABRA1	85	0.00328544
50	10	98	3	BIOCARTA_GABA_PATHWAY	1.88e-05	DNM1,GABRA1,GABRA4	85	0.00454024
