# Supplementary material for: Integration of MicroRNA, mRNA, and Protein Expression Data for the Identification of Cancer-Related MicroRNAs
Source: PLoS One. 2017 Jan 5;12(1):e0168412. doi: 10.1371/journal.pone.0168412 (PMC5215789; doi:10.1371/journal.pone.0168412)
Supplement: S5 Table — mRNAs and miRNAs included in 75 modules constructed with two types of molecules are presented. (XLSX) [file pone.0168412.s005.xlsx]

## Sheet: Sheet1
Module Number	mRNAs	miRNAs
1	PRSS1,TRIM49,MYL7,CPN2,MYEOV,CPNE7,PKLR,PCLKC,LDB1,SPRR1B,SMCR5,MGC10981,L1TD1,PRSS2,RHOV,PRG2,COX6B2,NRG4,ACSM2B,SPRR3,CGA,APOC3,FBXL19,TBX10,MXD3,NXF5,MAGEA10,LZTR1,HTR3A,SPINK5,RHOF,MOGAT3,ABCG5,PPP1R14B,PIP5KL1,ACSM3,FAM83H,TMEM171,C19orf46,ALPP,SEC14L4,THSD3,SILV,AHSG,SH3RF2,KLK11,MAGEA8,HPN,SPANXD,C10orf82,LOC129293,LOC51252,SERPINB2,AQP10,B3GNT3,MGC16703,MGC5566,TYRP1,KLK1,SLC45A2,TMEM52,B…	hsa-miR-642,hsa-miR-581,hsa-miR-607,hsa-miR-558,hsa-miR-767-3p
2	CCNB2,RAD51AP1,PTTG1,CENPA,KIF18A,TTK,MELK,SPC25,GINS2,NUF2,PTTG3,CENPK,PTTG2,NDC80,KIF20A,CDC25C,DLG7,RACGAP1,FAM64A,CCDC99,CCNB1,DEPDC1,PBK,BIRC5,CASC5,HMG4L,CKAP2L,DEPDC1B,SGOL2,STMN1,ERCC6L,WDR51A,FAM54A,MND1,HELLS,CENPM,RFC4,ECT2,C6orf173,NEIL3,TRAIP,C15orf21,C12orf48,MAD2L1,TMPO,CCDC5,ACYP1,C9orf46,RNASEH2A,CDCA3,CDKN3,CENPI,E2F2,C5orf37,NEK2,RAD51,BUB1,CCNA2,H2AFZ,RFC3,CEP55,CDC6	hsa-miR-106b,hsa-miR-130b,hsa-miR-93,hsa-miR-25,hsa-miR-18a,hsa-miR-15b,hsa-miR-17-5p,hsa-miR-29c,hsa-miR-106a,hsa-miR-18b,hsa-miR-19b,hsa-miR-29b,hsa-miR-19a,hsa-miR-768-3p,hsa-miR-363,hsa-miR-20b,hsa-miR-29a,hsa-miR-17-3p,hsa-miR-92,hsa-miR-183,hsa-miR-20a
3	PRSS1,MYL7,MYEOV,PKLR,LOC145814,PCLKC,SPRR1B,MGC10981,KCNG3,PRSS2,RHOV,NRG4,ACSM2B,SPRR3,CGA,APOC3,FBXL19,TBX10,NXF5,CORO2A,MAGEA10,HTR3A,SPINK5,RHOF,ABCG5,POU5F1P4,PIP5KL1,ACSM3,FAM83H,C19orf46,ALPP,SEC14L4,THSD3,AFP,SH3RF2,KLK11,MAGEA8,SPANXD,C10orf82,LOC129293,LOC51252,SERPINB2,AQP10,B3GNT3,MGC5566,C10orf95,GPRC5D,G6PC,TYRP1,KLK1,SLC45A2,TMEM52,BAAT,TNNC1,CR2,GYPE,C11orf47,C20orf59,OR51B5,FLJ3…	hsa-miR-642,hsa-miR-607,hsa-miR-581,hsa-miR-767-3p,hsa-miR-558,hsa-miR-518c
4	PRSS1,MYL7,MYEOV,CPNE7,PKLR,LOC145814,PCLKC,LDB1,PRSS3,SPRR1B,SMCR5,HBE1,MGC10981,KCNG3,L1TD1,PRSS2,RHOV,NRG4,ACSM2B,SPRR3,CGA,APOC3,FBXL19,TBX10,OR1D2,CYP17A1,ZSCAN4,NXF5,CORO2A,MAGEA10,LZTR1,HTR3A,SPINK5,POU5F1,RHOF,ABCG5,POU5F1P4,PIP5KL1,ACSM3,FAM83H,C19orf46,ALPP,SEC14L4,SYNGR3,THSD3,SLC22A9,AFP,SILV,AHSG,SH3RF2,KLK11,MAGEA8,HPN,SPANXD,C10orf82,LL22NC03-75B3.6,LOC129293,LOC51252,SERPINB2,AQP1…	hsa-miR-642,hsa-miR-607,hsa-miR-581,hsa-miR-558,hsa-miR-767-3p,hsa-miR-518c,hsa-miR-384
5	RAB33A,GPR155,FLJ33790,RAB3C,ATP6V0A4,SOX10,FAM77C,FA2H,WASF1,C1orf106,BCAS1,NR0B1,SLC1A1,MMP17,GAL3ST1,PPP1R16B,EBF3,GLRA3,HRASLS,AGPAT4,MNX1,KIF21B,ERBB3,SLC44A1,UGDH,CNP,C11orf9,RAB3A,CDK4,ACTR1A,PRKAB1,EEF1A2,GIT1	hsa-miR-338,hsa-miR-219,hsa-miR-138,hsa-miR-27a,hsa-miR-577
6	HMGB2,FANCI,CCNB2,TOP2A,CHEK1,PTTG1,CENPA,CENPH,EXO1,KIF18A,TTK,KIF2C,MELK,SPC25,GINS2,NUF2,FBXO5,HIST1H1B,PTTG3,MLF1IP,CENPK,FAM83D,NDC80,TPX2,CDC25C,CENPF,KIF15,EZH2,RACGAP1,ASPM,C6orf167,FAM64A,CDC6,ATAD2,RAD51,PBK,CENPE,MKI67,CDCA8,CASC5,FAM111B,CKAP2L,NUSAP1,DEPDC1B,LMNB1,PRC1,BUB1,ESCO2,CDCA7,KIF23,SGOL2,KIF4A,C13orf3,PLK4,OIP5,ERCC6L,DKFZp762E1312,FAM54A,CDCA5,MND1,FLJ39660,DTL,C15orf42,WD…	hsa-miR-130b,hsa-miR-106b,hsa-miR-93,hsa-miR-18a,hsa-miR-25,hsa-miR-17-5p,hsa-miR-15b,hsa-miR-106a,hsa-miR-29c,hsa-miR-18b,hsa-miR-29b,hsa-miR-19b,hsa-miR-19a,hsa-miR-29a,hsa-miR-20b,hsa-miR-92,hsa-miR-363,hsa-miR-17-3p,hsa-miR-20a,hsa-miR-454-3p,hsa-miR-181a*,hsa-miR-183,hsa-miR-768-3p,hsa-miR-22
7	HLA-DOA,LILRB4,C5orf29,NAPSA,SLC7A7,CMKLR1,SLAMF8,CSF3R,AOAH,DPEP2,HLA-DPA1,KCTD12,FYB,CD84,FAM113B,LOC130951,HLA-DMA,SYK,HCK,RIPK3,CXorf9,LGALS9,ARHGAP30,ARL11,DOK3,ARHGDIB,TLR5,LAIR1,CD300LF,NAGA,MYO1F,CD4,FUCA1,LAPTM5,GPR65,TFEC,NPL,ALOX5,CXorf21,HLA-DRA,APOC1,KCNQ1,FPRL2,CSTA,TLR7,OLFML3,FLVCR2,LHFPL2,DOCK8,TMEM156,MGAT4A,ITGB2,ABI3,TGFBR1,C1orf38,CD37,VAV1,PSCD4,CTSS,EVI2B,PARVG,TBXAS1,PLXDC…	hsa-miR-142-5p,hsa-miR-142-3p,hsa-miR-223,hsa-miR-181d,hsa-miR-146b,hsa-miR-21,hsa-miR-34b,hsa-miR-22,hsa-miR-34a,hsa-miR-185,hsa-miR-29a,hsa-miR-33
8	BATF2,HLA-G,TAP1,ETV7,BTN3A2,HLA-B,HLA-A,HLA-C,HLA-E,IRF2,HLA-F,GBP1,USP18,PSME2,ISG15,FLJ31033,IRF9,EPSTI1,HCP5,INCA,BTN3A1,NLRC5,STAT1,PSMB9,CXCL11,HOXB4,FLT3LG,COP1,RTP4,TRIM21,PSMB8,B2M,CASP1,BTN3A3,IFIT3,JAK2,NMI,IFIT2,HERC5,LILRB4,NCF1	hsa-miR-146b,hsa-miR-142-5p
9	CCK,CRYM,CRHBP,SST,SLC32A1,GAD2,TAC1,PNOC,GABRA1,WIF1,KCNC2,GALNTL5,STYK1,PDYN,CACNG3,RGS20,PENK,LOC400120,ADCYAP1,CRH,CBLN4,KCNV1,GREM2,CLEC2L,TMEM155,CHD5,VIP,HS3ST2,MEPE,RIMS2,SLC26A8,KLHL1,SNAP25	hsa-miR-129,hsa-miR-124a,hsa-miR-7,hsa-miR-132,hsa-miR-218,hsa-miR-203,hsa-miR-139,hsa-miR-128b
10	CPN2,CPNE7,CALML3,PKLR,PCLKC,LDB1,SMCR5,HTR3A,RHOF,MOGAT3,PIP5KL1,TMEM171,C19orf46,HIST1H3H,PPAP2C,SLC2A6,B3GNT3,MGC5566,KLK1,TMEM52,BAAT,C20orf59,LIME1,MGC45491,C17orf88,KRTAP3-1,FXYD4,KRT14,TTTY13,CYP1A1,RPS2,ZP4,GRB7,C3orf35,GGTL4,GAL3ST2,LOC55908,SPDEF,C17orf55,SLC29A2,C6orf126,OBSCN,ADAMTSL5,C8A,CES3,GPX2,GYLTL1B,INHA,LOC388323,SERPINA6,S100A7,KCNK15,EVPL,PRSS8,C19orf23,IQCF3,LIM2,ALG12,BCAT…	hsa-miR-642,hsa-miR-558,hsa-miR-581
11	NRP1,COL5A2,LOXL2,MXRA5,GDF15,PXDN,EDNRA,SERPINH1,ENPEP,RNF152,ITGA4,NID1,FBLIM1,CD248,MYO1B,LAMC1,ITGB1,FN1,PLAU,COL5A1,LAMA4,TMEM87B,COL3A1,IKIP,ETS1,RCN3,SNAI2,HSPG2,COL4A2,LEPRE1,P4HA3,ITGA1,FHL2,TPM4,MCAM,ASPN,ITGA5,LMAN1,LAMB1,COL1A1,ADAM10,ELK3,FER1L3,PRDM1,LUM,THBS1,COL18A1,UACA,FZD4,NID2,HMCN1,COL1A2,EML4,RUNX1,PDGFRB,ADAM12,THBD,COL4A1,WWTR1,CD93,B2M,PLAUR,TGFBI,ARHGDIB,ESM1,NMI,SVIL,HH…	hsa-miR-199a*,hsa-miR-214,hsa-miR-199a,hsa-miR-21,hsa-miR-143,hsa-miR-223,hsa-miR-181c,hsa-miR-145,hsa-miR-493-5p,hsa-miR-199b,hsa-miR-128a,hsa-miR-155,hsa-miR-181d,hsa-miR-126,hsa-miR-488,hsa-miR-422b,hsa-miR-128b,hsa-miR-142-5p
12	HK3,ST14,LRRC25,RETN,DSE,SIGLEC7,FPRL1,FAM113B,FBP1,HCK,CD72,NOD2,DOK3,LAIR1,LAPTM5,SLC16A10,IFI30,IL1R2,SIGLEC9,THBS1,LHFPL2,C1orf38,URP2,WIPF1,LCP2,TLR1,SLA,SYK,CD53,FCGR2A,PTPRC,ALOX5	hsa-miR-142-5p,hsa-miR-142-3p,hsa-miR-223,hsa-miR-21,hsa-miR-181d,hsa-miR-146b,hsa-miR-22,hsa-miR-34b,hsa-miR-193a
13	HTR7,AIM1,ST14,C1RL,GALM,SLC16A3,RNF135,PLOD2,MANBA,DSE,HEXB,SOAT1,MAN2B1,NPC2,FYB,TMEM37,CATSPER1,CACNA2D4,MGAT1,HLA-DMA,FBP1,MFSD1,ARHGAP30,ARL11,POLD4,SUMF1,FLJ20273,FCGRT,DOK1,LAIR1,MYO1F,FUCA1,CTSB,CD68,LAPTM5,ECGF1,MAFB,TNFRSF1B,RIN3,SLC39A8,ETS2,SLC16A10,IFI30,FCER1G,GGCX,SAT1,CSTA,THBS1,FCGR2A,IL13RA1,CTSL1,CTSC,DOCK2,RNF130,ITGB2,TNFRSF14,C1orf38,URP2,VMO1,NUMB,VAV1,PSCD4,SLC25A19,HLA-DP…	hsa-miR-142-5p,hsa-miR-223,hsa-miR-142-3p,hsa-miR-21,hsa-miR-181d,hsa-miR-146b,hsa-miR-34b,hsa-miR-22,hsa-miR-34a,hsa-miR-193a,hsa-miR-33,hsa-miR-222,hsa-miR-29a,hsa-miR-181c,hsa-miR-34c,hsa-miR-17-5p
14	SH3GL3,TMEM10,RAB40B,KIAA1598,KIAA1189,LARP6,PAIP2B,C7orf41,HHATL,KCNMB4,CNTNAP4,SPOCK3,04-Sep,FAM19A4,SEC14L5,FNTB,TMEM125,MAL,MOBP,C9orf164,LHPP,GPR62,QDPR,MAP7,SLC5A11,AATK,ENPP2,SFTPC,TF,KLK6,ALDOB,PPAP2C,KIAA1394,RAPGEF5,ABHD12B,TCBA1,MAP6D1,FAM124A,ROGDI,SLC7A14,LANCL1,TLL2,HIST1H2AJ,TMEM151,PEX5L,CLDN11,EDG8,KLHL32,CDC42EP2,PIP4K2A,TMEM144,C20orf10,PLCL1,BOK,CES7,DBNDD2,DTNB,LDB3,MOG,PDIA2…	hsa-miR-219,hsa-miR-338,hsa-miR-330,hsa-miR-139,hsa-miR-124a,hsa-miR-128b,hsa-miR-342,hsa-miR-128a,hsa-miR-137,hsa-miR-577,hsa-miR-218,hsa-miR-433,hsa-miR-129,hsa-miR-138,hsa-miR-504,hsa-miR-133b,hsa-miR-133a,hsa-miR-383,hsa-miR-326,hsa-miR-629,hsa-miR-7,hsa-miR-29c,hsa-miR-23a,hsa-miR-27a,hsa-miR-185,hsa-miR-769-5p,hsa-let-7i,hsa-miR-491
15	RAB33A,GNAI1,DLK2,GPR155,ATP6V0A4,SOX10,FA2H,WASF1,C1orf106,BCAS1,NR0B1,SLC1A1,MMP17,GAL3ST1,KCNS3,PPP1R16B,GLRA3,LRRC62,HRASLS,MNX1,KIF21B,KIAA1450,ERBB3,SLC44A1,CNP,C11orf9,LNX1,KLRC2,RAB3A,VIPR2,TRIP6,04-Mar,RAB3C,AMOTL2,PAIP2B,MOG,STRAP,RAB34,ACTR1A,SH3GL3	hsa-miR-338,hsa-miR-219,hsa-miR-138,hsa-miR-504,hsa-miR-27a,hsa-miR-577,hsa-miR-128b,hsa-miR-139,hsa-miR-342,hsa-miR-124a,hsa-miR-23a,hsa-miR-330,hsa-miR-128a,hsa-miR-204,hsa-miR-34a,hsa-miR-221
16	VSNL1,WNT10B,LINGO2,CREG2,TMEM10,NRGN,NEFL,PACSIN1,BRUNOL4,ERC2,CCKBR,WSCD2,JPH3,LHX6,GABRG2,CACNA2D3,FBXL16,SNCB,11-Mar,RICH2,GLT1D1,AK5,INPP5F,GLS2,PHYHIP,CUTL2,NPM2,GLS,SLC12A5,SNAP91,RGS4,NEFM,SLC35F3,NEURL,LRFN5,CDH9,DACH2,STX1A,CPEB3,PPP2R2C,SYT1,PDE2A,GABRA1,DNM1,SH2D5,PRKCB1,HTR5A,WIF1,CBLN2,ICAM5,EHD3,CA11,RIMBP2,GOT1,KRT222P,KCNC2,ZNF365,C1QTNF4,GALNTL5,A2BP1,HTR2A,MFSD4,YWHAH,STYK1,KCN…	hsa-miR-124a,hsa-miR-129,hsa-miR-7,hsa-miR-139,hsa-miR-218,hsa-miR-128b,hsa-miR-128a,hsa-miR-137,hsa-miR-433,hsa-miR-203,hsa-miR-329,hsa-miR-323,hsa-miR-132,hsa-miR-383,hsa-miR-485-5p,hsa-miR-504,hsa-miR-490,hsa-miR-410,hsa-miR-487b,hsa-miR-342,hsa-miR-338,hsa-miR-491,hsa-miR-138
17	HK3,HLA-DOA,PIK3AP1,PDCD1LG2,PRF1,LILRB4,MSR1,MMRN1,C5orf29,LRRC25,CD302,GJA4,FAM3D,CMKLR1,SLAMF8,CSF3R,C17orf87,GZMH,PRAM1,NCF1,CXorf36,CEACAM4,AOAH,DPEP2,GAL3ST4,ADPRH,HTRA4,RNASE3,GPR82,CDH5,CD84,FPRL1,FAM113B,CARD8,HLA-DMA,CMTM6,CLEC12A,GPR171,NKG7,NLRC4,RIPK3,FASLG,ARL11,CCR5,DOK3,NCKAP1L,TLR5,HLA-DQA2,LAIR1,KLRB1,CD300LF,NAGA,MYO1F,CD4,CD226,RNASE2,GPR65,TFEC,ARHGAP15,ALOX5,TMEM119,COQ2,CD3…	hsa-miR-142-5p,hsa-miR-223,hsa-miR-142-3p,hsa-miR-34b,hsa-miR-22
18	BATF2,IFIH1,PSMF1,SLC13A2,TAP1,ETV7,LGALS3BP,HLA-A,OAS3,HLA-F,GBP1,SAMD9,FLJ31033,FLJ20035,PARP14,TRIM5,LAP3,SP100,APOL6,PSME1,UBE2L6,PARP9,NLRC5,DTX3L,STAT1,APOBEC3G,DDEFL1,LRAP,NMI,DNPEP,EGF,GBP3,SP110,EFEMP2,CDKL1,TBR1,HLA-E,NOD1,TNFRSF14,S100A7,CNKSR2,CCR5,UBD,TFE3,IRF1,PSME2,CST7,UBE2E3,TRIM21,HLA-B,TBPL1,YWHAQ,LAMB3,GBP2,LNX1,TEC,AP2A2,CASP7,CD4,MSN,GRIA4,COPS3,CCL2,GMNN,CENPK,MIS12,ABI3,TN…	hsa-miR-146b,hsa-miR-142-5p,hsa-miR-223
19	BRUNOL4,INPP5F,CPLX3,SYT1,RIMBP2,A2BP1,MYT1L,PRMT8,CDKN2D,PCSK2,AMPH,KIAA0774,ARHGDIG,SULT4A1,SLC17A6,BRUNOL5,MICAL2,SYP,MAST3,KCTD16,KIF5A,CPLX1,CNTN4,GRIN3A,HECW1,PGBD5,DNAJC6,PCLO,SLC26A8,EPHA10,CDH12,CALN1,MAPRE3,PRKCE,CNKSR2,PRRT1,C9orf45,FAM123C,FAM19A2,SLC7A4,DRD1,SYCE1,RIMS2,SYT5,GRM7,DACH2,SSTR1,TUBA8,HCN1,DNM1,CPNE6,CAMKK1,CBFA2T3,SLC8A2,RYR2,SLC17A7,STXBP1,PRSS3,KSR2,KCNV1,GLS2,HTR2A,G…	hsa-miR-124a,hsa-miR-129,hsa-miR-7,hsa-miR-139,hsa-miR-218,hsa-miR-128b,hsa-miR-128a,hsa-miR-433,hsa-miR-137,hsa-miR-203,hsa-miR-329,hsa-miR-323,hsa-miR-132,hsa-miR-383,hsa-miR-504,hsa-miR-485-5p,hsa-miR-490,hsa-miR-410,hsa-miR-487b,hsa-miR-342,hsa-miR-338,hsa-miR-138,hsa-miR-23a,hsa-miR-517c,hsa-miR-491,hsa-miR-199a*,hsa-miR-331
20	NDUFB8,ZNF25,VDAC2,OAT,PPP3CB,ZNF248,PPA1,WAC,KIAA1128,KIAA0157,UBQLN2,PPP2R2D,STAM,RANBP17,KIAA1600,NMT2,MXI1,KIAA1279,RBM17,DCLRE1A,C10orf88,TBR1,C1QL3,HECW1,KLHL1,GJB6,CAMK2G,SLC8A2,TSPYL4,KIF5A,RAPGEF5,AK5,GABRA4,GPR26,KCNV1,NEUROD6,FRMPD4,CAMKK1,ZNF365,LANCL1,CRLF1,CDK5R1,DNAJC6,VIP,CDH8,SYP,ADCYAP1,SPOCK3,CACNG2,RYR2,GABRA1,HTR2A,HCN1,RIMS2,PSD,PDYN,DLG2,SST,GABRG2,DACH2,RTN4RL1,PEX5L,CAMK2…	hsa-miR-124a,hsa-miR-139,hsa-miR-129,hsa-miR-7,hsa-miR-128b,hsa-miR-128a,hsa-miR-218,hsa-miR-433,hsa-miR-137,hsa-miR-329,hsa-miR-323,hsa-miR-203,hsa-miR-504,hsa-miR-132,hsa-miR-383,hsa-miR-485-5p,hsa-miR-338,hsa-miR-342,hsa-miR-410,hsa-miR-490
21	HLA-DOA,LILRB4,C5orf29,NAPSA,CD302,CMKLR1,C17orf87,PRAM1,AOAH,DPEP2,ZMYND15,KCNJ5,CLEC12A,ARL11,DOK3,CD300LF,MS4A7,TFEC,GNGT2,ARHGAP15,CXorf21,GIMAP4,TLR7,TMEM156,TMEM86A,TREML1,PTPRC,RGS18,IRF8,ABI3,PIK3AP1,NLRC4,NLRP3,LILRB1,CCR5,MSR1,CD84,HCK,TLR5,NCF1,DOCK8	hsa-miR-142-5p,hsa-miR-142-3p,hsa-miR-223,hsa-miR-34b,hsa-miR-146b,hsa-miR-181d,hsa-miR-34a
22	MSR1,LRRC25,CMKLR1,SLC11A1,SLAMF8,AOAH,STAB1,C1QA,PMFBP1,C1orf162,C1QB,NLRC4,HCK,DOK3,TLR5,LAIR1,MYO1F,MS4A7,HCST,ALOX5,CD163,C1QC,FCER1G,SIGLEC9,GIMAP4,ADORA3,GPR84,TNFAIP8L2,ABI3,PLXDC2,WIPF1,CD300LF,NLRP3,GNGT2,PIK3AP1,CSF3R,NCF1,RIPK3,PLEK	hsa-miR-142-5p,hsa-miR-142-3p,hsa-miR-223,hsa-miR-21,hsa-miR-146b
23	STK33,LRRC48,WDR78,PPP1R1B,C6orf118,PLEKHA7,C1orf88,RFX2,C20orf26,NPHP1,RSPH1,WDR16,SPAG1,TMEM67,NEK11,RFX4,TFE3,ZWINT,ANK2,MCM10,SGOL1,OBSCN,LDB1,FGF1,BMPR1B,CDC25A,HLA-DOA,CLU,BUB1B,CTSE,CCNF,ARHGEF6	hsa-miR-30a-5p,hsa-miR-130b
24	CCK,NRGN,SNCB,PHYHIP,NTN1,CHGA,CBX7,GRIN1,DRD1IP,SNCG,SELM,GAST,SYN2,HLF,IRF7,DGKZ,VAMP2,SYNGR4,APLP1,IQSEC3,PKN2,MAP3K10,CTXN1,SRGAP3,SYN1,CACNA1I,ARHGDIG,PCSK2,CAMK2N2,SLC17A7,ARIH1,DHFR,DRD4,CPLX2,GJC1,ZNF330,CLTB,PACSIN1,SYT5,UTF1,FOXD3,CBLN2,TFEB,SYP,DNAJA1,SF3A2,VSNL1	hsa-miR-124a,hsa-miR-129,hsa-miR-7,hsa-miR-203,hsa-miR-139,hsa-miR-218,hsa-miR-128b,hsa-miR-433,hsa-miR-132,hsa-miR-128a,hsa-miR-490,hsa-miR-137
25	BRUNOL4,ERC2,GABRA2,ARHGEF7,FBXL16,11-Mar,RICH2,CUTL2,NPM2,RGS4,KCNK1,CPEB3,C6orf114,PPP2R2C,EHD3,CA11,C1QTNF4,A2BP1,YWHAH,RUNDC3A,DLG2,PTPN5,MAP2K4,AMPH,SCN2A,EFHA2,PLEKHA1,GPRASP2,ADRA1B,ARHGDIG,NELL1,NSF,SERPINI1,WDR7,AKAP11,GFOD1,PREPL,PIP3-E,CPLX1,NUAK1,HS3ST2,RAPGEF2,UNC13C,GPR83,SCN2B,KIF5A,MICAL2,SYN2,HTR2A,DRD1,VSNL1,SYT5,GRM7,ACTL6B,SNAP91,ACCN1,GABRA1,KIAA0513,SHANK1,HECW1,CACNG2,DACH2…	hsa-miR-124a,hsa-miR-7,hsa-miR-129,hsa-miR-139,hsa-miR-128b,hsa-miR-218,hsa-miR-128a,hsa-miR-137,hsa-miR-433,hsa-miR-329,hsa-miR-323,hsa-miR-203,hsa-miR-132,hsa-miR-504,hsa-miR-383,hsa-miR-485-5p,hsa-miR-410,hsa-miR-338,hsa-miR-342,hsa-miR-490,hsa-miR-138
26	TNFSF13B,NECAP2,TAS1R1,ARHGAP18,NPC2,ANXA4,SH3GLB1,MR1,CLEC12A,GBP5,HCK,ATG4A,RTP4,ZMYM6,ALOX5,MOBKL1B,CTBS,COPZ2,CSTA,MS4A6A,CASP1,IFI44,GIMAP2,CLDN23,ZNRF2,MGAT4A,RAB32,CREBL2,RNF144B,PTPRC,GMFG,IL10RA,TLR1,LAIR1,OPRL1,PTPN6,ARL11,MCFD2,ARHGAP15,NCF1,TNFRSF1B,VAV1,IL10,DOCK8,HLA-DMA,RUNX2,ITGB2,DOCK2,B2M,PARVG,HLA-DOA,POLD4,CASP10,VAMP8,IL12RB1,ABI3,CATSPER1,LILRB4,LY86,RHOH,KIR2DS1,SLA,NCF4,FC…	hsa-miR-142-5p,hsa-miR-142-3p,hsa-miR-223,hsa-miR-21,hsa-miR-181d,hsa-miR-34b,hsa-miR-34a,hsa-miR-146b,hsa-miR-22,hsa-miR-193a,hsa-miR-29a,hsa-miR-222,hsa-miR-92
27	DYNC1I1,KIAA1598,KIAA1189,SNIP,MBP,HHATL,NKX6-2,ENPP5,C9orf164,CNDP1,GPR62,MAP7,RAPGEF5,ZNF536,TCBA1,LANCL1,KLHL32,PIP4K2A,TMEM144,PLCL1,MOG,GJA12,SPOCK3,LDB3,CNTNAP4,KLK6,MAG,TRPM6,DBNDD2,RBM11,TPPP	hsa-miR-219,hsa-miR-338,hsa-miR-330,hsa-miR-139,hsa-miR-124a,hsa-miR-128b,hsa-miR-342
28	NRGN,BRUNOL4,KCNK1,SYT1,ZNF365,C1QTNF4,HTR2A,MFSD4,RUNDC3A,CLTB,AMPH,TUBA8,C13orf16,SULT4A1,PPP3CB,NSF,KCNC3,SERPINI1,MICAL2,NAP1L5,PREPL,HS3ST2,DOC2A,CUL3,RDHE2,MUSTN1,PSD,KIF5A,SYT5,ACCN1,GABRA1,CACNG2,DNM1,SNAP91,DLGAP2,ACTL6B,KCNV1,GPR26,SLC17A7,SYN2,CACNG3,SHANK1,STX1A,CABP1,DACH2,CPNE6,DRD1,GABRG2,CAMK2N1,SCN2A,KIAA0513,CPLX1,CDH8,KIF5C,ERC2,PCSK2,CAMKK1,GRIN1,AK5,HECW1	hsa-miR-124a,hsa-miR-129,hsa-miR-7,hsa-miR-139,hsa-miR-128b,hsa-miR-218,hsa-miR-128a,hsa-miR-137,hsa-miR-433,hsa-miR-203,hsa-miR-323,hsa-miR-132,hsa-miR-329,hsa-miR-383,hsa-miR-485-5p,hsa-miR-504,hsa-miR-410,hsa-miR-490,hsa-miR-342,hsa-miR-338,hsa-miR-487b,hsa-miR-29c,hsa-miR-138,hsa-miR-199a*,hsa-miR-331,hsa-miR-491
29	SNCB,C1QTNF4,GRIN1,FXYD1,DRD1IP,LOC554175,KCNH3,EFCBP2,SYP,GAST,C16orf3,IGSF8,SHANK3,CMIP,MAPK8IP2,MAPK3,PAX4,FLJ11235,VAMP2,PLXNB3,ABHD14A,APLP1,GDI1,THEM5,CDK2AP2,CTXN1,YPEL3,PIN1,PEBP4,LMAN1,SYT5,ARHGDIG,CPLX2,L3MBTL2,RAB27A,SSTR2,OMG,CLTB,BSN,AK5,PHYHIP,SNCG,PTPN22,TFEB,SCG3,DHFR,PCSK2,CHML,SPTAN1,HSPB8,CD1D,TFPT,CENPT,RABAC1,CSNK1D,DLG4,HMGN1,PPP1R14A,PRKCE,HTR2A,ACTR2,GRM5,IL13,DGKZ,CPLX1	hsa-miR-124a,hsa-miR-129,hsa-miR-139,hsa-miR-128b,hsa-miR-7,hsa-miR-128a
30	HMGB2,FANCI,CCNB2,TOP2A,RRM2,TTK,MELK,SPC25,NUF2,FBXO5,MLF1IP,FAM83D,NDC80,KIF20A,TPX2,CDC25C,CENPF,KIF15,AURKA,C6orf167,PBK,CENPE,CDCA8,CASC5,NUSAP1,DEPDC1B,PRC1,BUB1,CDCA7,KIF23,SGOL2,KIF4A,C13orf3,MYBL1,OIP5,ERCC6L,DKFZp762E1312,CDCA5,HELLS,C15orf42,SPAG5,ECT2,KIF14,NEIL3,TYMS,C12orf48,SMC2,KIF4B,MAD2L1,CHFR,C18orf24,CCNE2,BUB1B,NEK2,STIL,CENPH,CENPA,MCM10,STMN1,EXO1,DTL,CDC20,KIF2C,PTTG1,CCNA…	hsa-miR-130b,hsa-miR-106b,hsa-miR-93,hsa-miR-18a,hsa-miR-25
31	FGF9,ARHGEF7,XKR4,HMP19,BSN,ELAVL4,DUSP8,CENTG1,KCNB1,FAM57B,NBEA,ZDHHC22,ZNF167,MAGI1,KCNC3,RNF165,TMEM132B,GRIA2,GNAO1,SDCCAG1,CECR6,TMEM35,MCF2L,PPM1E,ATCAY,SRGAP3,LRRC4,PPP2R5E,DLL1,TOP2B,CDK5R1,PAK3,RUNDC3A,BRSK2,CACNG2,MAPK8IP2,RAG1,PCSK2,BRSK1,GABBR1,MAST1,CPLX2,TRIM6,NR1H3,KIAA1549,CPLX1,SCN2A,ZNF74,MAST3,SHANK1,CDKN2D,KIF5A,SCGN,AMPH,CSNK1E,KIAA0408,ACTL6B,AKAP6,PAK7	hsa-miR-124a,hsa-miR-7,hsa-miR-128b,hsa-miR-139,hsa-miR-128a,hsa-miR-23a,hsa-miR-129,hsa-miR-34a,hsa-miR-342,hsa-miR-27a,hsa-miR-24,hsa-miR-152,hsa-miR-504,hsa-miR-338,hsa-miR-218,hsa-miR-329,hsa-miR-323,hsa-miR-142-5p,hsa-miR-34b,hsa-miR-433,hsa-miR-21,hsa-miR-155,hsa-miR-137,hsa-miR-181a,hsa-miR-200b,hsa-miR-383,hsa-miR-219,hsa-miR-485-5p
32	SST,ERC2,SNCB,ATP6V1B2,ANKRD43,TPD52L1,SNAP91,KCNK1,CPEB3,PPP2R2C,CBLN2,AACS,GOT1,MFSD4,RUNDC3A,GABARAPL3,CLTB,GABRA5,GHITM,C1orf115,SLC4A10,NPTN,C13orf16,CAMK2N1,FBXW7,STXBP1,FAM79A,KCNH3,NELL1,NSF,SPINT2,C20orf174,SYP,MAST3,PPP1R16B,DNAJC6,HS3ST2,INPP5A,HPCA,GPR83,SCN2B,MOAP1,KIF5A,ACCN1,CPNE6,GRM7,NCDN,VSNL1,DRD1,SYT5,YAP1,GRIN3A,CAMKK1,GABBR2,RGR,MICAL2,HECW1,CACNG2,AK5,DACH2,TUBA8,DNM1,ACTL6…	hsa-miR-124a,hsa-miR-7,hsa-miR-129,hsa-miR-139,hsa-miR-128b,hsa-miR-218,hsa-miR-128a,hsa-miR-137,hsa-miR-433,hsa-miR-323,hsa-miR-329,hsa-miR-132,hsa-miR-203,hsa-miR-338,hsa-miR-342,hsa-miR-485-5p,hsa-miR-383,hsa-miR-504,hsa-miR-410,hsa-miR-29c,hsa-miR-219
33	CHGB,FGF9,BRUNOL4,ERC2,DUSP26,XKR4,CA10,LOC4951,FGF12,HMP19,OPCML,SCN2A,CENTG1,SUSD5,DNM3,TMEM16C,SLC2A13,MAGI1,CELSR3,NSF,KCNC3,PPP1R16B,CNTNAP5,KIF5A,GDAP1,ASCL1,TMEM151,CECR6,TMEM35,ATCAY,SCN1A,DLL1,CNTN1,PLAUR,GRIK2,PSD,EPHA2,SLC8A3,SSTR2,RUNDC3A,PAK3,ZC3H12A,BACH1,TNR,PTCHD2,SHC1,EPHB1,NEFL,NCAM1,TSPYL4,IL8,KCNB1,BSN,LIPE,LIN7B,ADAM12,BDKRB1,ICAM1,MAPK8IP2,GRIA4,DNAJC6,NECAP1,TMOD2,ROBO2,C13…	hsa-miR-124a,hsa-miR-7,hsa-miR-128b,hsa-miR-139,hsa-miR-128a,hsa-miR-342,hsa-miR-129,hsa-miR-338,hsa-miR-504,hsa-miR-34a,hsa-miR-137
34	TRIM6-TRIM34,TREM2,C1orf88,HLA-DPA1,C1QA,C1QB,GBP5,LAIR1,GNGT2,CXorf21,HLA-DRA,FCER1G,MS4A6A,TNFAIP8L2,MAP6,MS4A7,STAB1,SLC7A7,ITGAM,LILRB2,CD300LF,HLA-DOA,HCST,ALOX5AP,FPR1,PLEK,ABI3,C1QC,NLRC4,HCK,NLRP3	hsa-miR-142-5p,hsa-miR-142-3p,hsa-miR-223,hsa-miR-146b,hsa-miR-34b,hsa-miR-21,hsa-miR-181d,hsa-miR-22
35	CCNB2,TOP2A,CHEK1,RRM2,PTTG1,CENPA,KIF18A,TTK,SPC25,NUF2,FBXO5,HIST1H1B,PTTG3,MLF1IP,CENPK,PTTG2,NDC80,CDC25C,CENPF,EZH2,DLG7,RACGAP1,FAM64A,H2AFV,RAD51,DBF4,CCNB1,PBK,CDCA8,CASC5,HMG4L,CKAP2L,NUSAP1,DEPDC1B,BUB1,KIF23,CKS2,FAM122A,PLK4,OIP5,FAM54A,MND1,HIST1H3F,HNRNPC,HIST1H3A,HIST1H2AI,POLE2,RFC4,HIST1H3D,ECT2,CDC2,NEIL3,PPM1D,TDP1,TIA1,HIST1H1D,C12orf48,SMC2,MAD2L1,TRMT5,CCDC5,CDKN3,CKAP2,CCNE…	hsa-miR-106b,hsa-miR-93,hsa-miR-130b,hsa-miR-25,hsa-miR-18a,hsa-miR-17-5p,hsa-miR-15b,hsa-miR-106a,hsa-miR-29c,hsa-miR-18b,hsa-miR-19b,hsa-miR-19a,hsa-miR-29b,hsa-miR-20b,hsa-miR-363,hsa-miR-29a
36	CSF3R,PRAM1,NCF1,MAN2B1,DPEP2,FYB,ZMYND15,SIPA1,SYK,NKG7,FBP1,LGALS9,ARHGAP30,NCKAP1L,ARHGDIB,TLR5,MYO1F,CD4,FUCA1,CTSB,CD68,LAPTM5,ARHGAP15,KCNQ1,FLVCR2,LHFPL2,DOCK8,TMEM156,APOBEC3H,DOCK2,PI4K2A,ABI3,TBC1D2B,CD37,VAV1,PSCD4,CTSS,EVI2B,PARVG,PLCG2,DOK3,LAIR1,ALOX5,IL10RA,FCER1G,HCK,PYCARD,ITGB2,PLEK,SLA,HCST,NLRP3,VAMP8,NAGA,HCLS1,RNASE2,LY86,PTPRC,GNGT2,CYBB,TGFBR1,NCF4,CD53,NLRC4,GMFG,OPRL1,PT…	hsa-miR-142-5p,hsa-miR-142-3p,hsa-miR-223,hsa-miR-21,hsa-miR-181d,hsa-miR-34b,hsa-miR-146b
37	ST14,RNF135,DSE,CSF3R,NCF1,MAN2B1,SIGLEC7,FYB,RNASE3,CATSPER1,ARPC1B,SIPA1,MGAT1,FAM113B,HLA-DMA,UNC93B1,SYK,CSF1,FBP1,HCK,CXorf9,INCA,ARHGAP30,ARL11,POLD4,FXYD5,NCKAP1L,FCGRT,DOK1,LAIR1,NAGA,SLC9A9,CD4,C3,COP1,CD68,LAPTM5,APOBEC3G,ECGF1,TTC7A,TNFRSF1B,TFEC,RIN3,GNGT2,ARHGAP15,CASP5,TMEM119,IFI30,UBE1L,PSTPIP1,KCNQ1,NCF4,CSTA,MS4A6A,SIGLEC9,TLR7,CASP1,FLVCR2,ST8SIA4,RGS19,DOCK8,GIMAP2,DOCK2,MGAT4…	hsa-miR-142-5p,hsa-miR-142-3p,hsa-miR-223,hsa-miR-21,hsa-miR-181d,hsa-miR-146b,hsa-miR-34b,hsa-miR-34a,hsa-miR-22,hsa-miR-193a,hsa-miR-29a,hsa-miR-222,hsa-miR-33,hsa-miR-17-5p,hsa-miR-34c,hsa-miR-185
38	KIAA1189,MAG,HHATL,S100A1,FAM19A4,SEC14L5,CPEB1,TMEM125,MAL,PLP1,LHPP,QDPR,MAP7,BCAS1,GSTO2,PLEKHB1,TMEM144,L3MBTL2,LDB3,SLCO1A2,C18orf1,BTBD16,NINJ2,CNTNAP4,KLK6,SPOCK3,SH3GL3,MOG,MBP,LRP2,ACIN1,KIAA1598,RAPGEF5,NTSR2,PEX5L,CNDP1,TRPM6,RAP1GDS1,RAB3C,SERPINI1,GPD1,NFIC	hsa-miR-219,hsa-miR-338,hsa-miR-330,hsa-miR-139,hsa-miR-124a,hsa-miR-128b,hsa-miR-128a,hsa-miR-129,hsa-miR-342,hsa-miR-137,hsa-miR-629,hsa-miR-218,hsa-miR-433,hsa-miR-138,hsa-miR-29c,hsa-miR-577,hsa-miR-504,hsa-miR-769-5p,hsa-miR-383,hsa-miR-491,hsa-miR-7,hsa-miR-133b,hsa-miR-132,hsa-miR-133a,hsa-miR-326,hsa-miR-493-3p
39	MAG,CNTNAP4,FAM19A4,FNTB,TMEM125,MAL,SLC5A11,ELOVL7,ENPP2,SFTPC,KLK6,ALDOB,TLL2,PEX5L,CLDN11,EDG8,CAPN13,CDC42EP2,LDB3,GJA12,C11orf9,NINJ2,MBP,MOG,PIP4K2A,BOK,PPAP2C,RAPGEF5,PPP1R14A,SPOCK3,LRP2,FA2H,CD1D,CNDP1,DYNC1I1	hsa-miR-219,hsa-miR-338,hsa-miR-330,hsa-miR-139,hsa-miR-124a,hsa-miR-128b,hsa-miR-342,hsa-miR-128a,hsa-miR-577,hsa-miR-138,hsa-miR-433,hsa-miR-218,hsa-miR-137,hsa-let-7i,hsa-miR-133b,hsa-miR-129,hsa-miR-504,hsa-miR-133a,hsa-miR-185,hsa-miR-383,hsa-miR-326,hsa-miR-23a,hsa-miR-584,hsa-miR-629,hsa-miR-27a,hsa-miR-769-5p
40	HMGB2,FANCI,WDHD1,CCNB2,TOP2A,RRM2,RAD51AP1,PTTG1,CENPA,CENPH,EXO1,TTK,KIF2C,MELK,SPC25,NY-SAR-48,GINS2,NUF2,FBXO5,HIST1H1B,PTTG3,MLF1IP,CENPK,PTTG2,NDC80,KIF20A,TPX2,DTYMK,CDC25C,CENPF,KIF15,DLG7,RACGAP1,ASPM,AURKA,STIL,KIFC1,CDC20,C6orf167,CDC45L,FAM64A,CDC6,ATAD2,RAD51,FOXM1,CCNB1,DEPDC1,PBK,BIRC5,CENPE,MKI67,H2AFX,CDCA8,CASC5,HMG4L,FAM111B,CKAP2L,NUSAP1,MCM6,DEPDC1B,LMNB1,PRC1,BUB1,ESCO2,CDCA…	hsa-miR-130b,hsa-miR-106b,hsa-miR-93,hsa-miR-25,hsa-miR-18a,hsa-miR-17-5p,hsa-miR-15b,hsa-miR-106a,hsa-miR-29c,hsa-miR-18b,hsa-miR-29b,hsa-miR-19b,hsa-miR-19a,hsa-miR-29a,hsa-miR-20b,hsa-miR-92,hsa-miR-363,hsa-miR-17-3p,hsa-miR-20a,hsa-miR-183
41	SYT13,SNCA,SV2B,CREG2,ERC2,GLT1D1,ATP6V1B2,GLS,HSPA12A,HPRT1,ATP8A2,PDE2A,SH2D5,KLHL2,PRKCB1,RIMBP2,KIAA1622,STYK1,PNCK,SMPX,MAGEE1,ENC1,MPP7,MDH1,KIAA0774,CHN1,CYP4X1,C8orf47,MAP7D2,ADRA1B,RTN4RL1,TMEM24,CDKL5,SLC17A7,MICAL2,SOHLH1,KIAA0513,GFOD1,TMEM155,RAB3A,SLC26A8,TNNT2,HK1,TMEM132D,CAMKK1,STXBP1,KIF5A,CABP1,GABRG2,ACTL6B,RUNDC3A,TUBA8,JPH3,DLGAP2,HECW1,HCN1,CBLN2,ALX4,NEFM,SNAP91,CPNE6,SLC8…	hsa-miR-124a,hsa-miR-129,hsa-miR-7,hsa-miR-218,hsa-miR-139,hsa-miR-128b,hsa-miR-128a,hsa-miR-137,hsa-miR-433,hsa-miR-329,hsa-miR-203,hsa-miR-323,hsa-miR-132,hsa-miR-504,hsa-miR-383,hsa-miR-485-5p,hsa-miR-410,hsa-miR-490,hsa-miR-338,hsa-miR-487b,hsa-miR-138,hsa-miR-342,hsa-miR-491,hsa-miR-517c,hsa-miR-219,hsa-miR-23a,hsa-miR-29c
42	MAG,HHATL,CNTNAP4,FAM19A4,MAL,MOBP,PLP1,CNDP1,SLC5A11,ENPP2,KLK6,RASGRF2,RAP1GDS1,RAPGEF5,TMEM46,MAP6D1,LANCL1,PEX5L,CDC42EP2,BOK,DBNDD2,MOG,PDIA2,NINJ2,PPP1R14A,TF,SPOCK3,PCSK6,LDB3,TRAF3,TNC,LAMA4,MBP	hsa-miR-219,hsa-miR-338,hsa-miR-330,hsa-miR-139,hsa-miR-124a,hsa-miR-128b,hsa-miR-342,hsa-miR-128a,hsa-miR-577,hsa-miR-433,hsa-miR-137,hsa-miR-218,hsa-miR-129,hsa-miR-504,hsa-miR-138,hsa-miR-326,hsa-miR-133b,hsa-miR-133a,hsa-miR-383,hsa-miR-23a,hsa-miR-769-5p,hsa-miR-629,hsa-miR-27a,hsa-let-7i,hsa-miR-7,hsa-miR-185
43	HMGB2,FANCI,WDHD1,CCNB2,TOP2A,CHEK1,RRM2,PTTG1,CENPA,EXO1,TTK,KIF2C,MELK,SPC25,NY-SAR-48,GINS2,NUF2,FBXO5,PTTG3,MLF1IP,CENPK,FAM83D,PTTG2,NDC80,KIF20A,TPX2,CDC25C,CENPF,KIF15,EZH2,DLG7,RACGAP1,ASPM,AURKA,STIL,KIFC1,CDC20,CDC45L,FAM64A,RAD51,CCDC99,CCNB1,DEPDC1,PBK,BIRC5,CENPE,MKI67,CDCA8,CASC5,CKAP2L,NUSAP1,DEPDC1B,LMNB1,PRC1,BUB1,ESCO2,KIF23,SGOL2,KIF4A,C13orf3,CEP55,CKS2,PLK4,OIP5,ERCC6L,CCNA2,…	hsa-miR-130b,hsa-miR-106b,hsa-miR-93,hsa-miR-18a,hsa-miR-25,hsa-miR-15b,hsa-miR-17-5p,hsa-miR-106a,hsa-miR-29c,hsa-miR-18b,hsa-miR-29b,hsa-miR-19b,hsa-miR-19a,hsa-miR-29a,hsa-miR-20b,hsa-miR-92,hsa-miR-363,hsa-miR-20a,hsa-miR-17-3p,hsa-miR-454-3p
44	SYT13,NAP1L2,FBXL16,RICH2,AK5,KCNK1,CPEB3,SYT1,ZNF365,KIAA1107,MYT1L,PTPN5,GABARAPL3,EFHA2,TSPYL4,TUBA8,KIAA0748,NSF,GABARAPL1,CAMKK1,YPEL4,CLEC2L,GRM1,SV2C,RDHE2,GUCA1B,KIF5A,GRM7,SYN2,SYT5,HCN1,SLC8A2,HTR2A,DNM1,STXBP1,GNAO1,CACNG2,SSTR1,MICAL2,SNAP91,SLC17A7,PRMT8,STX1A,HECW1,DOC2A,GRIN3A,SCN2A,GABRG2,CBLN2,CBX7,KIAA0513,CPNE6,DLGAP2,CACNG3,GABRA1,PSD,PACSIN1,RIMS2,GOT1,SHANK1,RUNDC3A,KCNV1,GL…	hsa-miR-124a,hsa-miR-129,hsa-miR-7,hsa-miR-139,hsa-miR-128b,hsa-miR-218,hsa-miR-128a,hsa-miR-137,hsa-miR-433,hsa-miR-203,hsa-miR-329,hsa-miR-323,hsa-miR-132,hsa-miR-383,hsa-miR-485-5p,hsa-miR-504,hsa-miR-490,hsa-miR-410,hsa-miR-487b,hsa-miR-338,hsa-miR-342,hsa-miR-138,hsa-miR-29c,hsa-miR-491,hsa-miR-199a*,hsa-miR-331,hsa-miR-517c,hsa-miR-219,hsa-miR-23a
45	FBXL16,RICH2,GLS2,ATRNL1,YWHAH,TPM3,GABARAPL3,CABP1,TSPYL4,PPP3CB,NSF,GABARAPL1,MICAL2,TSPYL1,RTN4,GFOD1,ATP6V0A1,DNAJC6,TBR1,SLC9A6,TTC7B,PRRT1,GUCA1B,DRD1,CACNG2,PRMT8,CPNE6,SHANK1,CNKSR2,SYT5,STXBP1,CAMK1D,SYN2,GRIN3A,GJB6,RUNDC3A,CAMKK1,HECW1,GRM7,HTR2A,KIF5A,DLGAP2,TUBA8,GNAO1,CBX7,SLC17A7,CDH9,RIMS2,ACCN1,SSTR1,KIAA0513,SLC8A2,ACTL6B,SNAP91,HCN1,DOC2A,DNM1,NEFH,STX1A	hsa-miR-124a,hsa-miR-7,hsa-miR-129,hsa-miR-139,hsa-miR-128b,hsa-miR-218,hsa-miR-128a,hsa-miR-137,hsa-miR-433,hsa-miR-329,hsa-miR-323,hsa-miR-203,hsa-miR-132,hsa-miR-383,hsa-miR-485-5p,hsa-miR-504,hsa-miR-410,hsa-miR-342,hsa-miR-338,hsa-miR-490,hsa-miR-138
46	HERC5,BATF2,IFIH1,SP110,LGALS3BP,BST2,IFI35,SAMD9,TRIM22,SAMD9L,PARP14,ZC3HAV1,APOL6,DTX3L,RNF213,TRIM21,NMI,UBE1L,BTN3A3,TRIM25,PARP9,PSME2,ETV7,TNFRSF14,GBP1,PLSCR1,GBP3,MYT1,CASP7,RAB34,SP100,CASP1	hsa-miR-146b,hsa-miR-142-5p,hsa-miR-193a,hsa-miR-34a,hsa-miR-142-3p,hsa-miR-34b
47	MBP,MAG,C7orf41,04-Sep,SEC14L5,TMEM125,MAL,SLCO3A1,MOBP,C9orf164,PLP1,GPR62,FA2H,SLC5A11,RNASE1,ENPP2,SFTPC,BCAS1,TF,KLK6,KIAA1394,RAPGEF5,FAM124A,SLC7A14,TMEM151,CLDN11,EDG8,KLHL32,LDB3,MOG,GJA12,TRPM6,C11orf9,NINJ2,CNTNAP4,PIP4K2A,PPP1R14A,SH3GL3,SPOCK3,KIAA1598,BOK,DYNC1I1	hsa-miR-219,hsa-miR-338,hsa-miR-330,hsa-miR-139,hsa-miR-124a,hsa-miR-342,hsa-miR-128b,hsa-miR-128a,hsa-miR-577,hsa-miR-138,hsa-miR-137,hsa-miR-218,hsa-miR-433,hsa-miR-129,hsa-miR-504,hsa-miR-629
48	FANCI,CCNB2,TOP2A,RAD51AP1,CENPH,FAM83D,NDC80,CDC25C,EZH2,STIL,KIFC1,CDC20,C6orf167,CCDC99,CCNB1,DEPDC1,CASC5,NUSAP1,PRC1,KIF23,MYBL1,CEP55,PLK4,ARHGAP11A,POLG,CHAF1A,RFC4,ECT2,C18orf54,KIF14,CEP78,CEP152,TYMS,SMC2,CDCA2,ATAD5,MCM8,TMPO,BUB1B,NEK2,CENPE,KIF4A,ATAD2,DTL,KIF2C,ASPM,CDCA8,PTTG1,KIF20A,CENPF,SGOL2,ZWINT,BUB1,CDC7,CCNA2,CDCA5,NCAPH,CDC45L,TPX2,GINS2,FOXM1,EXO1,RFC3,CENPA,STMN1	hsa-miR-130b,hsa-miR-106b,hsa-miR-93,hsa-miR-18a,hsa-miR-15b,hsa-miR-25,hsa-miR-17-5p,hsa-miR-106a,hsa-miR-29b,hsa-miR-18b
49	PAIP2B,FGFR2,NPAL3,LHPP,QDPR,AATK,SFTPC,KIAA1394,FAAH,PIP4K2A,FAHD2B,GJA12,BTBD16,C11orf9,NINJ2,LDB3,SPOCK3,MOG,SH3GL3,LRP2,CNP,DYNC1I1,SERPINI1,RBM11,KLK6,CNTNAP4,RAPGEF5,ABL1,GPD1,PDIA2,MBP,SYT9,SCTR,TGIF1,MYC,CLDN11,KIAA1598,HDHD2,NFIC,GRIN3A,CNDP1,CDC42EP2,MAG,TGFB1I1,TRPM6,TPD52L1	hsa-miR-219,hsa-miR-338,hsa-miR-330,hsa-miR-139,hsa-miR-124a,hsa-miR-128b,hsa-miR-342,hsa-miR-128a,hsa-miR-129,hsa-miR-218,hsa-miR-137,hsa-miR-138,hsa-miR-433,hsa-miR-504,hsa-miR-577,hsa-miR-629,hsa-miR-7,hsa-miR-133b,hsa-miR-383,hsa-miR-29c
50	DUSP26,SYT4,RALYL,HMP19,TTC9B,TNRC4,RUNDC3A,SUSD4,TMEM35,PHACTR3,TADA2L,DKFZP564J102,GRIA2,CNTN1,MUC1,ELAVL4,AMPH,PSD,SCN2A,PAK3,SYP,GRIN3A,NAP1L5,HOXA13,BDKRB1,GNAO1,NEUROD2,SERPINC1,CLDN1,RIMS1,MAP2,ASCL1,GRM7	hsa-miR-124a,hsa-miR-7,hsa-miR-139,hsa-miR-129,hsa-miR-128b,hsa-miR-342
51	GBE1,LOX,ADFP,TMEM45A,P4HA1,BTG1,ITGB1,LMAN1,ARRDC3,BNIP3,TREM1,THBS1,LDHA,LYVE1,SERPINE1,P4HA3,GJB2,THBD,ERO1L,SLC16A3,SOCS3,RBMX,PLAU,ICAM1,CAV1,PLAUR,PROS1,CCL7,C21orf7,IL1R2,VEGFA,PRSS23,CAST	hsa-miR-21,hsa-miR-210,hsa-miR-223,hsa-miR-22,hsa-miR-155,hsa-miR-142-5p,hsa-miR-181d,hsa-miR-181c,hsa-miR-214
52	PXDNL,NOX4,MMRN1,EDNRA,ENPEP,COL4A1,IL1RAP,MYO1B,ELTD1,GJA4,KCNE3,CXorf36,ADAM9,RAB8B,ANGPT2,HSPG2,COL4A2,ITGA1,SPRY4,JAG1,CD93,FLJ39822,ADAM10,KIAA1949,PCDH12,TRPC6,FZD4,NID2,ZNF578,LNX2,PRRX1,KRT20,IL28A,FLT1,DLL4,LAMA4,ELK3,CBFB,PRF1,SPRY1,PRKAR1A,SH2B1,PLXDC1,KDR,STARD13,PIK3AP1,SLC26A3,S100A7	hsa-miR-143,hsa-miR-199a*,hsa-miR-145,hsa-miR-126,hsa-miR-199a,hsa-miR-214,hsa-miR-21
53	FBXL16,ZNF540,GLS,ATP8A2,NEURL,STX1A,EHD3,ZNF365,C15orf27,PNCK,GABARAPL3,AMPH,GABRA5,PNMA5,CABP1,TSPYL4,SGSM1,HPCAL4,LRTM2,BRUNOL5,PPP3CB,BTRC,ANK3,NECAP1,CNTN4,HECW1,RAPGEF2,HPCA,GPR83,CUL3,ELOVL4,SYCE1,PAK3,DRD1,CACNG2,PAK7,HCN1,CPNE6,RIMS2,PRMT8,KIF5A,MICAL2,GLS2,SYN2,STXBP1,DACH2,CBFA2T3,CAMKK2,GRM7,ACTL6B,SNAP91,CAMKK1,CDH8,HTR2A,SHANK1,DNM1,SYT5,NUAK2,GABRA1,GRIN3A,KIAA0513,TUBA8,TNRC4,KSR2…	hsa-miR-124a,hsa-miR-129,hsa-miR-7,hsa-miR-139,hsa-miR-128b,hsa-miR-218,hsa-miR-128a,hsa-miR-137,hsa-miR-433,hsa-miR-329,hsa-miR-323,hsa-miR-203,hsa-miR-504,hsa-miR-132,hsa-miR-383,hsa-miR-485-5p,hsa-miR-410,hsa-miR-342,hsa-miR-490,hsa-miR-338,hsa-miR-138,hsa-miR-487b,hsa-miR-331,hsa-miR-23a
54	C1QTNF4,CPLX2,CBX7,GRIN1,SNCG,MMP17,HRK,SHANK3,CMIP,PAX4,WFIKKN1,MUSTN1,IQSEC3,SLC7A4,THEM5,PHKG2,NAT6,SYN1,SERPINB4,CALML3,HFE,KRT6B,HIST1H2BJ,RAB27A,PRPF4,BSN,POLG,PRKCE,HSPA4,PCNA,RGS12,RIMS1,PGGT1B,AK5,ELF4,PEBP4,FAM131C,SCG3,IFT140,PCSK2,NLRP12,ARHGDIG,CD1D,POU2F3,CRLS1,RER1,GYPB,FYN,KIF5C,SCN3B,TNFRSF11A,CCR2,CPN1,GRM5,FLYWCH1,ZWINT,SYT5,BLK,GMPPB,CDC6,SYP,GINS4,RPAP3,FANCI,DHFR,EFCAB4B	hsa-miR-124a,hsa-miR-129
55	GALM,LRRC25,MANBA,DSE,CSF3R,KCTD12,SIGLEC7,NPC2,FKBP15,CACNA2D4,MPP1,MGAT1,SYK,FBP1,NLRC4,DRAM,MFSD1,ARHGAP30,FLJ20273,FCGRT,ARHGDIB,LAIR1,C3,FUCA1,CTSB,CD68,LAPTM5,MAFB,FCGBP,IFI30,TMEM140,NCF4,GGCX,FCGR2A,FLVCR2,LHFPL2,IL13RA1,DOCK2,ITGB2,TNFRSF14,C1orf38,URP2,VAV1,PSCD4,CTSS,SLC24A6,VAMP8,TBC1D2,RNF144B,DOK3,IL10RA,TGFBR2,PLCG2,FCER1G,RNASE2,ALOX5,MKNK1,FYB,HLA-DMA,CD53,SLA,PARVG,VNN2,PYCARD,F…	hsa-miR-142-5p,hsa-miR-142-3p,hsa-miR-223,hsa-miR-21,hsa-miR-181d,hsa-miR-34b,hsa-miR-146b
56	HIST1H2BM,HIST1H2BL,HIST1H2BF,KLHL13,HIST1H2BB,HIST1H2BO,HIST1H2BD,HIST1H2BI,HIST1H2BE,HIST3H2BB,H2BFS,HIST1H2BK,HIST1H2BJ	hsa-miR-200c,hsa-miR-106b,hsa-miR-25,hsa-miR-542-3p
57	WDHD1,TOP2A,RAD51AP1,TTK,FBXO5,MLF1IP,NDC80,KIF15,EZH2,RACGAP1,BARD1,C6orf167,PCNA,ATAD2,CASC5,FAM111B,NUSAP1,KNTC1,PRC1,BUB1,CDCA7,KIF23,CCDC15,C13orf3,PLK4,MXD3,FLJ39660,HELLS,PARP2,WDR76,DSN1,BRCA1,ATAD5,TMPO,C18orf24,CCNE2,BUB1B,DTL,CDC7,CENPE,ASPM,CENPH,MCM10,WDR62,STIL,KIF4A,CDC25C,CCNB2,KIF2C,GINS2,ZWINT,EXO1,SGOL2,RFC3,CENPA,KIF11,PTTG1,NCAPH,PLK3,CDCA5,PBK,CCNA2,FOXM1,CDT1,UBE2C,NEK2,RAD…	hsa-miR-106b,hsa-miR-130b,hsa-miR-93,hsa-miR-25,hsa-miR-17-5p,hsa-miR-18a,hsa-miR-15b,hsa-miR-106a,hsa-miR-29c,hsa-miR-29b,hsa-miR-18b,hsa-miR-29a,hsa-miR-19b,hsa-miR-19a,hsa-miR-20b,hsa-miR-92,hsa-miR-363,hsa-miR-17-3p,hsa-miR-20a,hsa-miR-183,hsa-miR-454-3p,hsa-miR-22,hsa-miR-96
58	CKMT1A,WNT10B,NEFL,GLS2,CUTL2,NPM2,NEURL,CDH9,STX1A,SH2D5,HTR5A,ICAM5,HS6ST3,ABCG4,KCNJ12,CPLX2,KIAA1107,RIMS3,PNCK,PRMT8,PTPN5,TCERG1L,KIAA0774,HCN1,PNMA5,TSPYL2,TMEM24,STXBP1,SULT4A1,KIAA0748,HRNBP3,BRUNOL5,KIAA1853,NSF,EPHB6,MICAL2,LMO7,CAMKK1,KIAA0513,GPR26,YPEL4,NUAK1,SLC26A8,RFPL2,RFPL3,UNC13C,TNNT2,ABCC12,CNKSR2,RDHE2,PRRT1,IQSEC3,SYT5,CBLN2,PACSIN1,SLC17A7,DNM1,DLGAP2,SLC8A2,SYN2,PSD,GABR…	hsa-miR-124a,hsa-miR-129,hsa-miR-7,hsa-miR-218,hsa-miR-128b,hsa-miR-139,hsa-miR-128a,hsa-miR-203,hsa-miR-433,hsa-miR-137,hsa-miR-329,hsa-miR-323,hsa-miR-132,hsa-miR-383,hsa-miR-485-5p,hsa-miR-504,hsa-miR-490,hsa-miR-410,hsa-miR-487b,hsa-miR-517c,hsa-miR-23a,hsa-miR-338,hsa-miR-342,hsa-miR-138,hsa-miR-199a*,hsa-miR-331,hsa-miR-491
59	KIAA1598,KIAA1189,MAG,C7orf41,CNTNAP4,SPOCK3,FAM19A4,NKX6-2,MAL,PLP1,CNDP1,SLC5A11,ENPP2,EDG8,TMEM144,ADARB2,LDB3,KLK6,MOG,MBP,SH3GL3	hsa-miR-219,hsa-miR-338,hsa-miR-330,hsa-miR-139,hsa-miR-124a,hsa-miR-128b,hsa-miR-342,hsa-miR-128a,hsa-miR-129,hsa-miR-137,hsa-miR-218
60	FANCI,TOP2A,KIF2C,FAM83D,CENPF,KIF15,EZH2,ASPM,MKI67,CDCA8,CASC5,NUSAP1,PRC1,KIF23,SGOL2,CKS2,PLK4,UBE2C,SPAG5,KIF14,VEZF1,CEP152,ATAD5,GSTCD,BUB1B,DIAPH3,NEK2,STIL,KIF4A,DTL,CDC7,CENPE,CCNB2,KIF20A,NLRP3,CENPH,BRIP1,FANCC,MCM10,CDC20,FOXM1,TPX2,ATAD2,WDR62,CDC25C,MYBL1	hsa-miR-130b,hsa-miR-106b,hsa-miR-93,hsa-miR-18a,hsa-miR-25
61	LILRB4,LRRC25,NCF1,GAL3ST4,CD84,FAM113B,NLRC4,RIPK3,CXorf9,LGALS9,ARL11,DOK3,LAIR1,MYO1F,CD4,LAPTM5,GNGT2,UBE1L,DOCK8,ITGB2,ABI3,C1orf38,URP2,SP140,CD37,VAV1,PSCD4,C17orf60,SLC24A6,PARVG,PTPRC,HCK,CSF3R,FCER1G,TRPM2,PLEK,LILRB1,SLA,IL10RA,ALOX5,SYK,NCF4,PLCG2,FYB,ARHGDIB,LY86,ARRB2,RNASE2,PYCARD,NAGA	hsa-miR-142-5p,hsa-miR-142-3p,hsa-miR-223,hsa-miR-146b
62	SLITRK4,TMEM10,SLC12A5,NEFM,SLC35F3,CBLN2,ZNF365,RBM11,RYR2,GABARAPL3,CBX7,TUBA8,FBXW7,GABARAPL1,KCNS1,CAMKK1,KIAA0513,RDHE2,PRRT1,FBXO40,SYCE1,HCN1,SLC17A7,MICAL2,SYT5,ACCN1,DLGAP2,GRM7,GABRG2,DRD1,KIF5A,PACSIN1,RTN4RL1,CACNG3,HTR2A,DNM1,HECW1,PSD,GABRA1,GRIN1,SSTR1,GLS2,SHANK1,SLC8A2,RUNDC3A,NRGN,CACNG2,STX1A,CPLX1,PRMT8,STXBP1,KCNV1,CPLX2	hsa-miR-124a,hsa-miR-129,hsa-miR-7,hsa-miR-139,hsa-miR-218,hsa-miR-128b,hsa-miR-128a,hsa-miR-203,hsa-miR-433,hsa-miR-137,hsa-miR-132,hsa-miR-329,hsa-miR-323,hsa-miR-383,hsa-miR-485-5p,hsa-miR-410,hsa-miR-490,hsa-miR-504,hsa-miR-487b,hsa-miR-338,hsa-miR-517c,hsa-miR-29c,hsa-miR-199a*,hsa-miR-342,hsa-miR-491,hsa-miR-138
63	CPN2,PKLR,SMCR5,TBX10,HTR3A,RHOF,MOGAT3,SLC2A6,TYRP1,LIME1,MGC45491,KRTAP3-1,TMEM89,LY6G6C,C6orf126,ZNF643,ADAMTSL5,C8A,CES3,GYLTL1B,INHA,LOC388323,S100A7,KCNK15,PRSS8,SYTL5,LIM2,BCAT2,TMPRSS6,CYP1A1,TOP3B,ICAM4,CTSG,SPDEF,ITGB1BP3,DUSP9,ABCG5,SLC12A3,BAAT,PPAP2C,PIP5KL1,CPN1,CLDN6,FGFR4,EPOR,RAB25,MAP4K1,ALPP,EVPL,PTK6	hsa-miR-642,hsa-miR-558
64	NRGN,PACSIN1,BRUNOL4,NAP1L2,11-Mar,GLT1D1,RPRML,SLC35F3,NEURL,LRFN5,SH2D5,CBLN2,ICAM5,RIMBP2,KCNJ12,CPLX2,CHGA,RBM11,RYR2,PCSK2,STAT4,HCN1,MAP7D2,CACNB1,RASAL1,LOC554175,ARHGDIG,LRTM2,SULT4A1,SLC17A7,KIAA0748,SNCG,WBSCR17,SYNGR3,ADAM11,SOHLH1,CALM3,EFCBP1,HAR1A,TMEM155,TNNT2,DDN,PRKCE,HTR1E,RDHE2,EPN3,TMEM132D,SPRR2G,MCHR2,CKMT1A,CPLX1,RTN4RL1,GABRG2,NEFM,CABP1,SYT5,GRIN1,ERC2,JPH3,NEUROD2,SYT13,…	hsa-miR-124a,hsa-miR-129,hsa-miR-7,hsa-miR-128b,hsa-miR-218,hsa-miR-139,hsa-miR-128a,hsa-miR-203,hsa-miR-433,hsa-miR-329,hsa-miR-323,hsa-miR-137,hsa-miR-132,hsa-miR-485-5p,hsa-miR-383,hsa-miR-490,hsa-miR-504,hsa-miR-410,hsa-miR-487b,hsa-miR-517c,hsa-miR-338,hsa-miR-23a,hsa-miR-342,hsa-miR-138,hsa-miR-199a*,hsa-miR-491
65	PKLR,LDB1,THSD3,SPANXD,DEDD2,LIME1,C9orf163,TMEM89,KRT14,ORM1,SRCAP,PRIC285,GGTL4,S100A14,LOC55908,SPDEF,C1orf172,RHOXF2B,SERPINA4,LIN28,CES3,GYLTL1B,INHA,LOC388323,CD7,FAIM3,AP1M2,TMEM143,PRSS8,SMPDL3B,SERPINF2,TJP3,PTK6,DUSP9,KRT7,RORC,F2,CR2,MS4A3,RAB25,GRB7,AMHR2,BLK,SLC12A3,KRT16,CLDN6,TMPRSS6,ICAM4,NOS3,CPN1,EVPL,VTN,GFI1B,TRIM29,GATA2,SSX3,ANXA9,CD3E,CDSN,GATA1,NAT8,PTPRU,AHSG,C8A,FGA,PRSS…	hsa-miR-642,hsa-miR-581,hsa-miR-558
66	NOX4,ENPEP,COL4A1,NID1,CD248,TBX2,HSPG2,COL4A2,ITGA1,RBPMS,ITGA5,PDGFRB,HIC1,BGN,UACA,TPM4,TPM2,FN1,NID2	hsa-miR-214,hsa-miR-199a*,hsa-miR-143,hsa-miR-199a
67	CREG2,GLS,NDUFB8,SYT1,ICAM5,CPLX2,PRSS3,EFHA2,MPP7,CYP4X1,GRIN1,RTN4RL1,HPCAL4,ARHGDIG,SLC17A7,SNCG,HRNBP3,SYN2,CALM3,CPNE6,TNNT2,PCSK2,RYR2,CBLN2,HCN1,GRM7,EHD3,CAMKK1,KIAA0513,PACSIN1,CKMT1A,MICAL2,CDH8,HTR2A,SYT5,DLGAP2,GLS2,NRGN,STXBP1,CDH18,GABRG2,EPHB6,ACCN1,DACH2,CPLX1,SLC8A2,SYT13,DNM1,FBXL12,STXBP6,SYP,ANK3,OLFM3	hsa-miR-124a,hsa-miR-129,hsa-miR-7,hsa-miR-139,hsa-miR-218,hsa-miR-128b,hsa-miR-128a,hsa-miR-203,hsa-miR-433,hsa-miR-137,hsa-miR-329,hsa-miR-132,hsa-miR-323,hsa-miR-383,hsa-miR-504,hsa-miR-485-5p,hsa-miR-490,hsa-miR-410,hsa-miR-487b,hsa-miR-517c,hsa-miR-338,hsa-miR-342,hsa-miR-491,hsa-miR-23a,hsa-miR-330,hsa-miR-138,hsa-miR-331,hsa-miR-326,hsa-miR-199a*
68	SYT13,SYNPR,SV2B,LINGO2,CREG2,PACSIN1,KIAA1045,CCKBR,WSCD2,GLT1D1,PHYHIP,NEFM,SYT1,DNM1,CA11,RIMBP2,KRT222P,ZNF365,A2BP1,GNG3,HTR2A,SLC30A3,CPLX2,RIMS3,PNCK,C9orf4,RYR2,VSTM2L,RIMS2,PCSK2,LRFN2,HCN1,PNMA5,TUBA8,SGSM1,HPCAL4,C13orf16,RASAL1,LOC554175,ARHGDIG,EFCBP2,SLC17A7,HRNBP3,KIAA1853,ACVR1C,CDH8,EPHB6,MICAL2,SOHLH1,CLEC4G,GPR26,SYN2,CLEC2L,CHD5,RFPL2,SV2C,DLGAP2,GPR83,PDE1B,PRKCE,CTXN3,HTR1E,…	hsa-miR-124a,hsa-miR-129,hsa-miR-7,hsa-miR-218,hsa-miR-139,hsa-miR-128b,hsa-miR-128a,hsa-miR-203,hsa-miR-433,hsa-miR-137,hsa-miR-329,hsa-miR-323,hsa-miR-132,hsa-miR-383,hsa-miR-485-5p,hsa-miR-490,hsa-miR-504,hsa-miR-410,hsa-miR-487b,hsa-miR-517c,hsa-miR-342,hsa-miR-338,hsa-miR-138,hsa-miR-23a,hsa-miR-199a*,hsa-miR-491,hsa-miR-331,hsa-miR-29c
69	SH3GL3,DYNC1I1,TMEM10,KIAA1598,KIAA1189,MBP,MAG,PAIP2B,C7orf41,HHATL,CNTNAP4,SPOCK3,04-Sep,FAM19A4,SEC14L5,NKX6-2,TMEM125,CHP2,MAL,MOBP,C9orf164,PLP1,CNDP1,GPR62,MAP7,FA2H,SLC5A11,ENPP2,PLCH2,BCAS1,TF,KLK6,DHRS9,KIAA1394,RAPGEF5,ABHD12B,TCBA1,SLC7A14,SYT9,PEX5L,EDG8,KLHL32,PIP4K2A,TMEM144,PLCL1,ADARB2,BOK,LDB3,PTCRA,MOG,PDIA2,SLCO1A2,GJA12,PPP1R14A,C11orf9,NINJ2,TGIF1,PCSK6	hsa-miR-219,hsa-miR-338,hsa-miR-330,hsa-miR-139,hsa-miR-124a,hsa-miR-128b,hsa-miR-342,hsa-miR-128a,hsa-miR-129,hsa-miR-577,hsa-miR-218,hsa-miR-433,hsa-miR-137,hsa-miR-504,hsa-miR-138,hsa-miR-383,hsa-miR-7,hsa-miR-326,hsa-miR-629,hsa-miR-27a,hsa-miR-23a,hsa-miR-133b,hsa-miR-133a,hsa-miR-29c,hsa-let-7i,hsa-miR-491,hsa-miR-769-5p
70	STMN4,SLC7A7,HLA-DPA1,C1QA,GAP43,CNGA3,C1orf162,C1QB,CD163,TYROBP,HLA-DRA,C1QC,GIMAP4,ADORA3,GFAP,HLA-DPB1,FCGR3A,MAP6,CSF1R,FAM107A,VSIG4,FCGR1A,RGS1,ALOX5AP,HLA-DMB,TREM2,FPR1	hsa-miR-142-3p,hsa-miR-565
71	SLC7A7,TRIM6-TRIM34,AOAH,ARHGAP18,FYB,MR1,HLA-DMA,SYK,CXorf9,INCA,TPK1,LAPTM5,HCST,SLFN12,GNGT2,CXorf21,MOBKL1B,CASP5,HLA-DRA,CSTA,MS4A6A,C14orf94,TLR7,CASP1,GIMAP2,CLDN23,MGAT4A,CPVL,VMO1,HLA-DPB1,CTSS,C17orf60,VAMP8,PTPRC,TLR1,LY86,GMFG,LAIR1,IL10RA,PYCARD,IL18,CASP10,ARHGAP15,ARL11,NCF4,PARVG,VAV1,CYBB,CYBA,HCK,ARHGDIB,C3AR1,LPXN,LCP2	hsa-miR-142-5p,hsa-miR-142-3p,hsa-miR-223,hsa-miR-34b,hsa-miR-181d,hsa-miR-21,hsa-miR-146b,hsa-miR-34a,hsa-miR-22,hsa-miR-193a,hsa-miR-29a,hsa-miR-92,hsa-miR-222,hsa-miR-17-5p,hsa-miR-34c,hsa-miR-33,hsa-miR-185
72	SH3GL3,KIAA1598,KIAA1189,MAG,PAIP2B,C7orf41,HHATL,04-Sep,FAM19A4,SEC14L5,TMEM125,MAL,SLCO3A1,MOBP,GPR62,FA2H,SLC5A11,ENPP2,SFTPC,RAPGEF5,ABHD12B,TCBA1,SLC7A14,TLL2,PEX5L,CAPN13,KLHL32,FLJ37464,ADARB2,DBNDD2,PTCRA,PDIA2,SLCO1A2,RHCG,C11orf9,NINJ2,MOG,LDB3,SPOCK3,PPP1R14A,CNTNAP4,KLK6,CD1D,MBP,BOK,DYNC1I1,PIP4K2A,RBM11,APOC1,SYT9,PLP1,BRCC3,SERPINI1	hsa-miR-219,hsa-miR-338,hsa-miR-330,hsa-miR-139,hsa-miR-124a,hsa-miR-128b,hsa-miR-342,hsa-miR-128a,hsa-miR-129,hsa-miR-218,hsa-miR-137,hsa-miR-433,hsa-miR-577,hsa-miR-504,hsa-miR-138,hsa-miR-7,hsa-miR-383,hsa-miR-326,hsa-miR-629,hsa-miR-29c,hsa-miR-133b,hsa-miR-133a,hsa-miR-491,hsa-miR-769-5p,hsa-miR-27a,hsa-let-7i,hsa-miR-23a
73	VSNL1,SYT13,CCK,CDH18,LINGO2,NRGN,PACSIN1,MAL2,CCKBR,GABRG2,SYT1,HTR5A,CBLN2,ICAM5,KRT222P,C1QTNF4,A2BP1,GNG3,KIAA1107,RYR2,SMPX,FAM81A,GABARAPL3,EFHA2,MPP7,CACNG3,HCN1,CAMK1G,MAP7D2,CBX7,TUBA8,SLC4A10,GRIN1,HPCAL4,RASAL1,CDS1,KCNH3,SLC17A7,SNCG,HRNBP3,GAST,KIAA0513,CLEC4G,EPB49,CLEC2L,CHD5,HLF,TNNT2,MATK,DDN,DLGAP2,PRKCE,ATP2B3,FSTL4,SYT5,EPN3,KCNS2,NEFM,RIMS2,KIF5A,CPLX2,PCSK2,DNM1,CAMKK1,HTR2A…	hsa-miR-124a,hsa-miR-129,hsa-miR-7,hsa-miR-218,hsa-miR-139,hsa-miR-128b,hsa-miR-128a,hsa-miR-203,hsa-miR-433,hsa-miR-137,hsa-miR-329,hsa-miR-132,hsa-miR-323,hsa-miR-383,hsa-miR-485-5p,hsa-miR-490,hsa-miR-504,hsa-miR-410,hsa-miR-487b,hsa-miR-517c,hsa-miR-491,hsa-miR-342,hsa-miR-338,hsa-miR-199a*,hsa-miR-29c,hsa-miR-23a,hsa-miR-331
74	WNT10B,NAP1L2,GLT1D1,PNCK,MAGEE1,TCERG1L,GABRA5,C8orf47,MAP7D2,TMEM24,EPHB6,C20orf174,MICAL2,KCNS1,SYP,TSPYL1,EPB49,GRM7,PVALB,NUAK1,RFPL2,MATK,PRKCE,RAPGEFL1,RDHE2,GUCA1B,RIMS2,CAMKK1,DRD1,DNM1,STXBP1,SSTR1,SLC8A2,SYT5,CPNE6,RYR2,HECW1,RTN4RL1,HCN1,CPLX2,NEFM,PACSIN1,DLGAP2,HTR2A,NEUROD6,TUBA8,PRMT8,KIF5A,ACCN1,PSD,SLC17A7,SYN2,GRIN1,CBLN2,KIAA0513,GRIN3A,GABRG2,ACVR1C,SHANK1,SNAP91,KCNK1,MCHR2,…	hsa-miR-124a,hsa-miR-129,hsa-miR-7,hsa-miR-218,hsa-miR-139,hsa-miR-128b,hsa-miR-128a,hsa-miR-203,hsa-miR-433,hsa-miR-137,hsa-miR-329,hsa-miR-323,hsa-miR-132,hsa-miR-383,hsa-miR-485-5p,hsa-miR-504,hsa-miR-490,hsa-miR-410,hsa-miR-487b,hsa-miR-517c,hsa-miR-338,hsa-miR-342,hsa-miR-23a,hsa-miR-491,hsa-miR-138,hsa-miR-29c,hsa-miR-331
75	ABHD5,ELMOD2,IKIP,SPPL2A,MR1,PECR,SLC35F5,SLC35D1,SLFN12,CASP5,RP11-217H1.1,CSTA,PRKAA1,RPE,FAM96A,IL15,FBXO22,SPEN,GABBR1,ULK1,HEXB,USP11,HUWE1,B2M,MOBKL1B,TNRC4,KIF5A,SIT1,SMAD9,STXBP1,NR2F1,BRSK2,MYST4,NME1	hsa-miR-21,hsa-miR-142-5p,hsa-miR-34a
