# Supplementary material for: Integration of MicroRNA, mRNA, and Protein Expression Data for the Identification of Cancer-Related MicroRNAs
Source: PLoS One. 2017 Jan 5;12(1):e0168412. doi: 10.1371/journal.pone.0168412 (PMC5215789; doi:10.1371/journal.pone.0168412)
Supplement: S6 Table — (A) Enrichment analyses using GO, (B) enrichment analyses using KEGG, and (C) enrichment analyses using BioCarta data. (XLSX) [file pone.0168412.s006.xlsx]

## Sheet: (A)Two-factor_module_GO
Module_Number	# of gene in function	# of gene in module	# of common gene	Description	p-value	related_gene	pathway name	adjusted_p-value
1	29	225	5	NEGATIVE_REGULATION_OF_MULTICELLULAR_ORGANISMAL_PROCESS	2.85122e-05	SPINK5,AHSG,PROC,F2,KNG1	37	0.00812236
1	132	225	9	TISSUE_DEVELOPMENT	4.60974e-05	SPRR1B,SPINK5,AHSG,KRT16,KRT14,CDSN,DCT,EVPL,KLK8	235	0.00812236
1	66	225	7	EPIDERMIS_DEVELOPMENT	1.93209e-05	SPRR1B,SPINK5,KRT16,KRT14,CDSN,DCT,EVPL	529	0.00812236
1	40	225	5	DIGESTION	0.000141107	PRSS2,HTR3A,BAAT,TFF2,CTSE	553	0.0207192
1	51	225	6	WOUND_HEALING	4.25527e-05	SPRR3,PROC,C4BPB,KLK8,F2,KNG1	640	0.00812236
1	11	225	3	DEVELOPMENTAL_GROWTH	0.0003044	SPINK5,KLK8,BMPR1B	671	0.0383109
1	75	225	7	ECTODERM_DEVELOPMENT	4.47293e-05	SPRR1B,SPINK5,KRT16,KRT14,CDSN,DCT,EVPL	872	0.00812236
2	238	62	6	DNA_METABOLIC_PROCESS	0.000175689	HELLS,RFC4,RNASEH2A,RAD51,RFC3,CDC6	3	0.00910482
2	21	62	4	MITOTIC_CELL_CYCLE_CHECKPOINT	7.61446e-07	TTK,MAD2L1,BUB1,CCNA2	18	6.09849e-05
2	108	62	9	M_PHASE	1.22421e-10	TTK,NDC80,CDC25C,BIRC5,MAD2L1,NEK2,RAD51,BUB1,CCNA2	156	1.79755e-08
2	40	62	7	REGULATION_OF_MITOSIS	7.43254e-11	TTK,CDC25C,BIRC5,MAD2L1,NEK2,BUB1,CCNA2	215	1.30961e-08
2	68	62	4	INTERPHASE	9.16839e-05	CDC25C,BIRC5,CDKN3,CDC6	231	0.00504835
2	183	62	13	CELL_CYCLE_PROCESS	4.95159e-14	TTK,NDC80,CDC25C,RACGAP1,BIRC5,STMN1,MAD2L1,CDKN3,NEK2,RAD51,BUB1,CCNA2,CDC6	254	4.36235e-11
2	147	62	11	MITOTIC_CELL_CYCLE	2.93354e-12	TTK,NDC80,CDC25C,BIRC5,STMN1,MAD2L1,CDKN3,NEK2,BUB1,CCNA2,CDC6	307	1.29223e-09
2	164	62	11	CELL_CYCLE_PHASE	9.73488e-12	TTK,NDC80,CDC25C,BIRC5,MAD2L1,CDKN3,NEK2,RAD51,BUB1,CCNA2,CDC6	322	2.85881e-09
2	46	62	6	CELL_CYCLE_CHECKPOINT_GO_0000075	1.16556e-08	TTK,BIRC5,MAD2L1,BUB1,CCNA2,CDC6	350	1.02686e-06
2	21	62	3	REGULATION_OF_MITOTIC_CELL_CYCLE	5.10608e-05	CDC25C,BIRC5,CDC6	522	0.00321318
2	91	62	5	DNA_REPLICATION	1.60125e-05	RFC4,RNASEH2A,RAD51,RFC3,CDC6	543	0.00117559
2	43	62	3	REGULATION_OF_CYCLIN_DEPENDENT_PROTEIN_KINASE_ACTIVITY	0.000448645	CDC25C,CDKN3,CDC6	569	0.0198255
2	80	62	8	MITOSIS	3.21311e-10	TTK,NDC80,CDC25C,BIRC5,MAD2L1,NEK2,BUB1,CCNA2	678	4.04392e-08
2	299	62	13	CELL_CYCLE_GO_0007049	2.5744e-11	TTK,NDC80,CDC25C,RACGAP1,BIRC5,STMN1,MAD2L1,CDKN3,NEK2,RAD51,BUB1,CCNA2,CDC6	682	5.67011e-09
2	50	62	4	DNA_DEPENDENT_DNA_REPLICATION	2.71693e-05	RFC4,RAD51,RFC3,CDC6	758	0.00184124
2	62	62	4	INTERPHASE_OF_MITOTIC_CELL_CYCLE	6.37893e-05	CDC25C,BIRC5,CDKN3,CDC6	770	0.00374656
2	175	62	9	REGULATION_OF_CELL_CYCLE	8.99467e-09	TTK,CDC25C,BIRC5,MAD2L1,CDKN3,NEK2,BUB1,CCNA2,CDC6	829	8.80479e-07
2	82	62	8	M_PHASE_OF_MITOTIC_CELL_CYCLE	3.92936e-10	TTK,NDC80,CDC25C,BIRC5,MAD2L1,NEK2,BUB1,CCNA2	856	4.32721e-08
3	29	187	4	NEGATIVE_REGULATION_OF_MULTICELLULAR_ORGANISMAL_PROCESS	0.000227425	SPINK5,PROC,F2,AHSG	37	0.0222623
3	132	187	11	TISSUE_DEVELOPMENT	1.45985e-07	SPRR1B,SPINK5,KRT16,CDSN,DCT,EVPL,KLK8,POU2F3,KRT5,AHSG,KRT14	235	4.28708e-05
3	66	187	9	EPIDERMIS_DEVELOPMENT	2.82226e-08	SPRR1B,SPINK5,KRT16,CDSN,DCT,EVPL,POU2F3,KRT5,KRT14	529	2.48641e-05
3	40	187	5	DIGESTION	5.90076e-05	PRSS2,HTR3A,BAAT,TFF2,CTSE	553	0.0103241
3	296	187	11	RESPONSE_TO_EXTERNAL_STIMULUS	0.000302782	SPRR3,PGLYRP4,PROC,ORM2,C4BPB,F10,KLK8,PCSK9,F2,AHSG,MBL2	635	0.0266751
3	51	187	6	WOUND_HEALING	1.50205e-05	SPRR3,PROC,C4BPB,F10,KLK8,F2	640	0.00330826
3	11	187	3	ACUTE_INFLAMMATORY_RESPONSE	0.000176531	ORM2,AHSG,MBL2	714	0.0194404
3	180	187	9	RESPONSE_TO_WOUNDING	0.000122108	SPRR3,PROC,ORM2,C4BPB,F10,KLK8,F2,AHSG,MBL2	744	0.0153682
3	75	187	9	ECTODERM_DEVELOPMENT	8.83029e-08	SPRR1B,SPINK5,KRT16,CDSN,DCT,EVPL,POU2F3,KRT5,KRT14	872	3.88974e-05
4	29	218	4	NEGATIVE_REGULATION_OF_MULTICELLULAR_ORGANISMAL_PROCESS	0.000407549	SPINK5,AHSG,PROC,F2	37	0.0336105
4	132	218	10	TISSUE_DEVELOPMENT	5.21317e-06	SPRR1B,SPINK5,AHSG,KRT16,KRT14,CDSN,DCT,EVPL,KLK8,POU2F3	235	0.00148254
4	66	218	8	EPIDERMIS_DEVELOPMENT	1.381e-06	SPRR1B,SPINK5,KRT16,KRT14,CDSN,DCT,EVPL,POU2F3	529	0.00121666
4	40	218	6	DIGESTION	8.50214e-06	PRSS3,PRSS2,HTR3A,BAAT,TFF2,CTSE	553	0.00149808
4	296	218	12	RESPONSE_TO_EXTERNAL_STIMULUS	0.000299836	SPRR3,AHSG,PGLYRP4,PROC,ORM1,ORM2,C4BPB,F10,KLK8,PCSK9,F2,MBL2	635	0.0293506
4	51	218	6	WOUND_HEALING	3.56631e-05	SPRR3,PROC,C4BPB,F10,KLK8,F2	640	0.00523653
4	11	218	4	ACUTE_INFLAMMATORY_RESPONSE	6.73117e-06	AHSG,ORM1,ORM2,MBL2	714	0.00148254
4	180	218	10	RESPONSE_TO_WOUNDING	7.66209e-05	SPRR3,AHSG,PROC,ORM1,ORM2,C4BPB,F10,KLK8,F2,MBL2	744	0.00964329
4	145	218	8	REGULATION_OF_MULTICELLULAR_ORGANISMAL_PROCESS	0.000419654	SPINK5,AHSG,TNNC1,PROC,MYH6,KLK8,F2,MBL2	794	0.0336105
4	75	218	8	ECTODERM_DEVELOPMENT	3.69142e-06	SPRR1B,SPINK5,KRT16,KRT14,CDSN,DCT,EVPL,POU2F3	872	0.00148254
6	238	105	13	DNA_METABOLIC_PROCESS	1.46581e-09	HMGB2,TOP2A,CHEK1,EXO1,CDC6,RAD51,POLG,PIF1,FANCA,FANCC,RFC4,RFC3,RAD54L	3	8.60921e-08
6	119	105	8	DNA_REPAIR	5.08215e-07	HMGB2,EXO1,RAD51,POLG,FANCA,FANCC,RFC3,RAD54L	13	1.72207e-05
6	21	105	6	MITOTIC_CELL_CYCLE_CHECKPOINT	1.8331e-09	TTK,BUB1,MAD2L1,BUB1B,CCNA2,ZWINT	18	1.00935e-07
6	15	105	3	CYTOKINESIS	8.5992e-05	RACGAP1,NUSAP1,PRC1	26	0.00216454
6	192	105	10	RESPONSE_TO_ENDOGENOUS_STIMULUS	1.98818e-07	HMGB2,CHEK1,EXO1,RAD51,POLG,FANCA,CCNA2,FANCC,RFC3,RAD54L	133	8.34091e-06
6	108	105	19	M_PHASE	0	CHEK1,TTK,KIF2C,NDC80,TPX2,CDC25C,KIF15,RAD51,CENPE,NUSAP1,BUB1,CDCA5,NCAPH,MAD2L1,BUB1B,NEK2,CCNA2,ZWINT,RAD54L	156	0
6	155	105	5	REGULATION_OF_TRANSFERASE_ACTIVITY	0.00224495	CHEK1,CDC25C,CDC6,CDKN3,PIF1	161	0.0439512
6	79	105	7	MICROTUBULE_BASED_PROCESS	4.1326e-07	TTK,KIF2C,NUSAP1,PRC1,KIF23,KIF4A,STMN1	171	1.51701e-05
6	22	105	3	DNA_INTEGRITY_CHECKPOINT	0.000282442	CHEK1,CDC6,CCNA2	190	0.00606907
6	40	105	9	REGULATION_OF_MITOSIS	1.42242e-12	TTK,CDC25C,NUSAP1,BUB1,MAD2L1,BUB1B,NEK2,CCNA2,ZWINT	215	1.56644e-10
6	34	105	6	MICROTUBULE_CYTOSKELETON_ORGANIZATION_AND_BIOGENESIS	4.26999e-08	TTK,KIF2C,NUSAP1,PRC1,KIF23,STMN1	223	2.08992e-06
6	68	105	5	INTERPHASE	5.01749e-05	CDC25C,CENPF,CDC6,CDCA5,CDKN3	231	0.00130012
6	183	105	27	CELL_CYCLE_PROCESS	0	CHEK1,TTK,KIF2C,FBXO5,NDC80,TPX2,CDC25C,CENPF,KIF15,RACGAP1,CDC6,RAD51,CENPE,NUSAP1,PRC1,BUB1,KIF23,CDCA5,NCAPH,MAD2L1,CDKN3,BUB1B,NEK2,CCNA2,ZWINT,STMN1,RAD54L	254	0
6	15	105	6	MITOTIC_SISTER_CHROMATID_SEGREGATION	1.73987e-10	NDC80,CENPE,NUSAP1,CDCA5,NCAPH,ZWINT	263	1.39348e-08
6	42	105	3	REGULATION_OF_DNA_METABOLIC_PROCESS	0.00193298	CDC6,RAD51,PIF1	276	0.0387036
6	32	105	3	MEIOTIC_CELL_CYCLE	0.000871577	CHEK1,RAD51,RAD54L	299	0.0178572
6	147	105	23	MITOTIC_CELL_CYCLE	0	TTK,KIF2C,FBXO5,NDC80,TPX2,CDC25C,CENPF,KIF15,CDC6,CENPE,NUSAP1,PRC1,BUB1,KIF23,CDCA5,NCAPH,MAD2L1,CDKN3,BUB1B,NEK2,CCNA2,ZWINT,STMN1	307	0
6	164	105	22	CELL_CYCLE_PHASE	0	CHEK1,TTK,KIF2C,NDC80,TPX2,CDC25C,CENPF,KIF15,CDC6,RAD51,CENPE,NUSAP1,BUB1,CDCA5,NCAPH,MAD2L1,CDKN3,BUB1B,NEK2,CCNA2,ZWINT,RAD54L	322	0
6	46	105	8	CELL_CYCLE_CHECKPOINT_GO_0000075	2.40919e-10	CHEK1,TTK,CDC6,BUB1,MAD2L1,BUB1B,CCNA2,ZWINT	350	1.76875e-08
6	30	105	8	CHROMOSOME_SEGREGATION	5.84022e-12	TOP2A,NDC80,CENPF,CENPE,NUSAP1,CDCA5,NCAPH,ZWINT	367	5.71692e-10
6	16	105	4	ESTABLISHMENT_OF_ORGANELLE_LOCALIZATION	1.96405e-06	CENPF,CENPE,NUSAP1,CDCA5	419	6.40863e-05
6	17	105	3	CELL_DIVISION	0.000127417	RACGAP1,NUSAP1,PRC1	485	0.00291507
6	21	105	3	REGULATION_OF_MITOTIC_CELL_CYCLE	0.000244975	FBXO5,CDC25C,CDC6	522	0.00539558
6	91	105	6	DNA_REPLICATION	1.61322e-05	HMGB2,EXO1,CDC6,RAD51,RFC4,RFC3	543	0.00047375
6	43	105	4	REGULATION_OF_CYCLIN_DEPENDENT_PROTEIN_KINASE_ACTIVITY	0.000117844	CHEK1,CDC25C,CDC6,CDKN3	569	0.00280597
6	44	105	4	DNA_RECOMBINATION	0.000129044	CHEK1,EXO1,RAD51,RAD54L	619	0.00291507
6	9	105	4	MITOTIC_SPINDLE_ORGANIZATION_AND_BIOGENESIS	1.40365e-07	TTK,PRC1,KIF23,STMN1	636	6.1831e-06
6	80	105	16	MITOSIS	0	TTK,KIF2C,NDC80,TPX2,CDC25C,KIF15,CENPE,NUSAP1,BUB1,CDCA5,NCAPH,MAD2L1,BUB1B,NEK2,CCNA2,ZWINT	678	0
6	299	105	28	CELL_CYCLE_GO_0007049	0	CHEK1,TTK,KIF2C,FBXO5,NDC80,TPX2,CDC25C,CENPF,KIF15,RACGAP1,CDC6,RAD51,CENPE,NUSAP1,PRC1,BUB1,KIF23,CDCA5,NCAPH,MAD2L1,CDKN3,BUB1B,NEK2,CCNA2,ZWINT,STMN1,CDC20,RAD54L	682	0
6	16	105	6	SISTER_CHROMATID_SEGREGATION	2.77053e-10	NDC80,CENPE,NUSAP1,CDCA5,NCAPH,ZWINT	702	1.87757e-08
6	23	105	4	ORGANELLE_LOCALIZATION	9.25715e-06	CENPF,CENPE,NUSAP1,CDCA5	709	0.000281226
6	199	105	8	CYTOSKELETON_ORGANIZATION_AND_BIOGENESIS	2.32674e-05	TTK,KIF2C,RACGAP1,NUSAP1,PRC1,KIF23,KIF4A,STMN1	718	0.000661243
6	111	105	10	CHROMOSOME_ORGANIZATION_AND_BIOGENESIS	1.02831e-09	TOP2A,CENPH,NDC80,EZH2,CENPE,NUSAP1,CDCA5,NCAPH,PIF1,ZWINT	733	6.47103e-08
6	50	105	6	DNA_DEPENDENT_DNA_REPLICATION	4.67466e-07	HMGB2,EXO1,CDC6,RAD51,RFC4,RFC3	758	1.64735e-05
6	62	105	5	INTERPHASE_OF_MITOTIC_CELL_CYCLE	3.20312e-05	CDC25C,CENPF,CDC6,CDCA5,CDKN3	770	0.000881859
6	32	105	4	DNA_PACKAGING	3.60907e-05	TOP2A,NUSAP1,CDCA5,NCAPH	790	0.000963512
6	10	105	4	SPINDLE_ORGANIZATION_AND_BIOGENESIS	2.32882e-07	TTK,PRC1,KIF23,STMN1	804	8.92038e-06
6	155	105	10	RESPONSE_TO_DNA_DAMAGE_STIMULUS	2.64098e-08	HMGB2,CHEK1,EXO1,RAD51,POLG,FANCA,CCNA2,FANCC,RFC3,RAD54L	815	1.36865e-06
6	175	105	13	REGULATION_OF_CELL_CYCLE	3.22773e-11	CHEK1,TTK,FBXO5,CDC25C,CDC6,NUSAP1,BUB1,MAD2L1,CDKN3,BUB1B,NEK2,CCNA2,ZWINT	829	2.84363e-09
6	82	105	16	M_PHASE_OF_MITOTIC_CELL_CYCLE	0	TTK,KIF2C,NDC80,TPX2,CDC25C,KIF15,CENPE,NUSAP1,BUB1,CDCA5,NCAPH,MAD2L1,BUB1B,NEK2,CCNA2,ZWINT	856	0
6	10	105	4	CHROMOSOME_CONDENSATION	2.32882e-07	TOP2A,NUSAP1,CDCA5,NCAPH	861	8.92038e-06
7	225	72	7	IMMUNE_RESPONSE	3.42776e-05	CMKLR1,FYB,ARHGDIB,GPR65,TLR7,CTSS,PTPRC	432	0.0150993
8	206	41	5	GLI2	0.00010522	ETV7,IRF2,IRF9,STAT1,NMI	154	0.0323353
8	256	41	6	DEFENSE_RESPONSE	2.44974e-05	HLA-G,HLA-B,HCP5,CXCL11,NMI,NCF1	247	0.0215822
8	208	41	5	ZEB1	0.000110109	ETV7,IRF2,IRF9,STAT1,NMI	301	0.0323353
11	132	76	5	TISSUE_DEVELOPMENT	0.000250984	COL5A2,LAMC1,SNAI2,COL1A1,BMX	235	0.0389956
11	34	76	3	REGULATION_OF_CELL_ADHESION	0.000406013	ADAM10,TGFBI,ARHGDIB	279	0.0447121
11	138	76	5	ORGAN_MORPHOGENESIS	0.000308334	NRP1,COL4A2,LAMB1,COL18A1,RUNX1	344	0.0389956
11	17	76	3	NEGATIVE_REGULATION_OF_CELL_ADHESION	4.86077e-05	ADAM10,TGFBI,ARHGDIB	449	0.0142745
11	92	76	5	CELL_MIGRATION	4.55505e-05	NRP1,ENPEP,LAMC1,ITGB1,LAMB1	811	0.0142745
13	12	111	3	LEUKOCYTE_CHEMOTAXIS	4.97229e-05	DOCK2,ITGB2,SYK	333	0.00478863
13	225	111	10	IMMUNE_RESPONSE	1.43313e-06	FYB,FCGRT,CTSC,TNFRSF14,CTSS,PTPRC,LCP2,PSMB10,IL18,ARHGDIB	432	0.000420863
13	261	111	9	REN	3.72788e-05	PLOD2,CTSB,CTSS,RNF144B,PTPRC,TLR1,HCK,CTSH,RIPK3	478	0.00410533
13	27	111	3	PEPTIDYL_TYROSINE_PHOSPHORYLATION	0.000617577	ITGB2,LYN,ABI3	571	0.0362723
13	29	111	3	PEPTIDYL_TYROSINE_MODIFICATION	0.00076454	ITGB2,LYN,ABI3	621	0.0396212
13	22	111	3	CYTOKINE_AND_CHEMOKINE_MEDIATED_SIGNALING_PATHWAY	0.000332605	PTPRC,PYCARD,TNFRSF1A	668	0.0209304
13	256	111	9	PROTEIN_AMINO_ACID_PHOSPHORYLATION	3.20526e-05	FYB,ITGB2,FES,BTK,HCK,LYN,PLK3,ABI3,MERTK	724	0.00403404
13	36	111	4	NEGATIVE_REGULATION_OF_SIGNAL_TRANSDUCTION	7.2115e-05	PTPRC,RHOH,TNFAIP3,TSC1	732	0.00552482
13	274	111	9	GALNT6	5.43545e-05	PLOD2,CTSB,CTSS,RNF144B,PTPRC,TLR1,HCK,CTSH,RIPK3	750	0.00478863
13	286	111	9	PHOSPHORYLATION	7.55689e-05	FYB,ITGB2,FES,BTK,HCK,LYN,PLK3,ABI3,MERTK	776	0.00552482
13	14	111	3	LEUKOCYTE_MIGRATION	8.1524e-05	DOCK2,ITGB2,SYK	873	0.00552482
14	17	73	3	REGULATION_OF_ACTION_POTENTIAL	4.30805e-05	KCNMB4,MAL,MBP	475	0.0379539
16	32	281	5	RESPONSE_TO_EXTRACELLULAR_STIMULUS	0.000133869	SSTR1,CDKN2D,CARTPT,NUAK2,SSTR2	173	0.0090722
16	28	281	5	RESPONSE_TO_NUTRIENT_LEVELS	6.87908e-05	SSTR1,CDKN2D,CARTPT,NUAK2,SSTR2	341	0.00606047
16	22	281	4	REGULATION_OF_NEUROTRANSMITTER_LEVELS	0.00035429	SYT1,CARTPT,HRH3,RAB3A	407	0.0195081
16	166	281	25	SYNAPTIC_TRANSMISSION	0	SYT1,HTR2A,YWHAH,AMPH,NPTN,CARTPT,SYN2,KCNMA1,KIF5A,CPLX1,GRM1,HRH3,RAB3A,CPNE6,DOC2A,ACCN1,GRIN2A,HTR1E,SYT5,DBH,DRD1,KCNN1,GRM7,GABBR2,BSN	460	0
16	13	281	4	REGULATED_SECRETORY_PATHWAY	3.87326e-05	SYT1,CARTPT,HRH3,RAB3A	488	0.00426543
16	27	281	5	GENERATION_OF_A_SIGNAL_INVOLVED_IN_CELL_CELL_SIGNALING	5.72405e-05	STX1A,SYT1,CARTPT,HRH3,RAB3A	546	0.00560321
16	143	281	10	SECOND_MESSENGER_MEDIATED_SIGNALING	9.18966e-05	CCKBR,SSTR1,HRH3,HTR1E,DRD1,CAMKK2,GRM7,SSTR2,GABBR2,GABBR1	589	0.00736008
16	95	281	8	G_PROTEIN_SIGNALING_COUPLED_TO_CYCLIC_NUCLEOTIDE_SECOND_MESSENGER	0.000128793	SSTR1,HRH3,HTR1E,DRD1,GRM7,SSTR2,GABBR2,GABBR1	590	0.0090722
16	11	281	4	NEUROTRANSMITTER_SECRETION	1.83282e-05	SYT1,CARTPT,HRH3,RAB3A	704	0.00230674
16	68	281	6	NEGATIVE_REGULATION_OF_CATALYTIC_ACTIVITY	0.000704456	RGS4,CDKN2D,TNNT2,GRM7,GABBR2,GABBR1	747	0.0344792
16	91	281	7	MONOVALENT_INORGANIC_CATION_TRANSPORT	0.000590002	KCNJ12,SCN2A,KCNH3,KCNS1,KCNV1,KCNN1,KCNB2	759	0.030576
16	58	281	6	POTASSIUM_ION_TRANSPORT	0.000297066	KCNJ12,KCNH3,KCNS1,KCNV1,KCNN1,KCNB2	792	0.0174477
16	97	281	8	CYCLIC_NUCLEOTIDE_MEDIATED_SIGNALING	0.000149037	SSTR1,HRH3,HTR1E,DRD1,GRM7,SSTR2,GABBR2,GABBR1	812	0.00937867
16	181	281	25	TRANSMISSION_OF_NERVE_IMPULSE	1.11022e-16	SYT1,HTR2A,YWHAH,AMPH,NPTN,CARTPT,SYN2,KCNMA1,KIF5A,CPLX1,GRM1,HRH3,RAB3A,CPNE6,DOC2A,ACCN1,GRIN2A,HTR1E,SYT5,DBH,DRD1,KCNN1,GRM7,GABBR2,BSN	818	4.89053e-14
17	151	169	7	MULTI_ORGANISM_PROCESS	0.000600028	PRF1,NLRC4,CD4,TLR7,IL10,PTPRC,LILRB1	57	0.0285795
17	150	169	8	CIT	9.32816e-05	CARD8,RIPK3,FASLG,PTPRC,AKT1,CBX4,NLRP3,STK4	67	0.0093825
17	256	169	11	DEFENSE_RESPONSE	3.40689e-05	PRF1,CSF3R,NCF1,AOAH,CD84,NLRC4,CCR5,TLR7,PTPRC,PTAFR,NLRP3	247	0.00500245
17	88	169	6	LOCOMOTORY_BEHAVIOR	0.000190106	CMKLR1,CCR5,RNASE2,IL10,PTAFR,ITGB2	277	0.0128834
17	10	169	3	INTERLEUKIN_1_SECRETION	9.58484e-05	CARD8,NLRC4,NLRP3	372	0.0093825
17	225	169	12	IMMUNE_RESPONSE	1.63569e-06	CMKLR1,CCR5,GPR65,NCF4,TLR7,IL10,CTSS,PTPRC,PTAFR,IRF8,IL6ST,LCP2	432	0.000720522
17	261	169	9	REN	0.000883778	ADPRH,RIPK3,TLR7,CTSS,PTPRC,AKT1,HCK,PTPN12,STK4	478	0.0370766
17	114	169	6	RESPONSE_TO_BIOTIC_STIMULUS	0.000764217	NLRC4,TLR7,IL10,PTPRC,LILRB1,NLRP3	490	0.0336638
17	79	169	5	RESPONSE_TO_OTHER_ORGANISM	0.000926672	NLRC4,TLR7,IL10,PTPRC,LILRB1	509	0.037109
17	55	169	6	PEPTIDYL_AMINO_ACID_MODIFICATION	1.31601e-05	ABI3,AKT1,PRMT5,HCLS1,ITGB2,STK4	599	0.00384053
17	269	169	9	TAB2	0.00109221	CARD8,RIPK3,FASLG,TLR7,PTPRC,NLRP3,HCLS1,NRIP1,STK4	634	0.0403211
17	296	169	10	RESPONSE_TO_EXTERNAL_STIMULUS	0.000539769	MMRN1,CMKLR1,AOAH,NLRC4,CCR5,RNASE2,IL10,PTAFR,NLRP3,ITGB2	635	0.0279727
17	256	169	10	PROTEIN_AMINO_ACID_PHOSPHORYLATION	0.000170443	ABI3,TGFBR1,AKT1,SRPK1,HCK,PTK2B,HCLS1,MARK4,ITGB2,STK4	724	0.0125133
17	274	169	9	GALNT6	0.00124157	ADPRH,RIPK3,TLR7,CTSS,PTPRC,AKT1,HCK,PTPN12,STK4	750	0.0403211
17	50	169	4	DNA_DEPENDENT_DNA_REPLICATION	0.00128149	MCM3,EXO1,CDT1,CDK2	758	0.0403211
17	286	169	10	PHOSPHORYLATION	0.000412741	ABI3,TGFBR1,AKT1,SRPK1,HCK,PTK2B,HCLS1,MARK4,ITGB2,STK4	776	0.0227266
17	18	169	3	CYTOKINE_SECRETION	0.000616358	CARD8,NLRC4,NLRP3	793	0.0285795
17	14	169	3	LEUKOCYTE_MIGRATION	0.000282725	CD34,IL10,ITGB2	873	0.0177915
18	31	85	4	JAK_STAT_CASCADE	1.37669e-05	STAT1,NMI,CCL2,CCR2	63	0.00303216
18	206	85	7	GLI2	5.74741e-05	ETV7,SP100,STAT1,NMI,IRF1,TNFRSF1A,SQSTM1	154	0.00768836
18	256	85	9	DEFENSE_RESPONSE	3.61128e-06	LGALS3BP,APOBEC3G,NMI,NOD1,S100A7,CCR5,HLA-B,TNFRSF1A,CCR2	247	0.00284398
18	104	85	5	I_KAPPAB_KINASE_NF_KAPPAB_CASCADE	0.000139434	STAT1,NOD1,TNFSF14,TNFRSF1A,SQSTM1	250	0.013649
18	208	85	7	ZEB1	6.1088e-05	ETV7,SP100,STAT1,NMI,IRF1,TNFRSF1A,SQSTM1	301	0.00768836
18	122	85	5	INFLAMMATORY_RESPONSE	0.000293912	NMI,NOD1,CCR5,TNFRSF1A,CCR2	386	0.0258937
18	225	85	8	IMMUNE_RESPONSE	1.19352e-05	APOBEC3G,TNFRSF14,CCR5,CST7,GBP2,CCL2,IL4R,CCR2	432	0.00303216
18	275	85	9	PROTEIN_KINASE_CASCADE	6.45625e-06	STAT1,NMI,EGF,NOD1,CCL2,TNFSF14,TNFRSF1A,SQSTM1,CCR2	493	0.00284398
19	166	88	14	SYNAPTIC_TRANSMISSION	7.57172e-14	SYT1,AMPH,KIF5A,CPLX1,CNTN4,DRD1,SYT5,GRM7,CPNE6,HTR2A,DOC2A,SYN2,ACCN1,DBH	460	6.67069e-11
19	181	88	14	TRANSMISSION_OF_NERVE_IMPULSE	2.51577e-13	SYT1,AMPH,KIF5A,CPLX1,CNTN4,DRD1,SYT5,GRM7,CPNE6,HTR2A,DOC2A,SYN2,ACCN1,DBH	818	1.10819e-10
21	48	41	3	RESPONSE_TO_VIRUS	0.000182133	TLR7,PTPRC,LILRB1	15	0.028931
21	151	41	4	MULTI_ORGANISM_PROCESS	0.000393636	TLR7,PTPRC,NLRC4,LILRB1	57	0.0385326
21	256	41	8	DEFENSE_RESPONSE	1.03404e-07	AOAH,TLR7,PTPRC,NLRC4,NLRP3,CCR5,CD84,NCF1	247	9.10992e-05
21	70	41	3	CYTOKINE_PRODUCTION	0.000556547	TLR7,NLRC4,NLRP3	304	0.0450245
21	225	41	5	IMMUNE_RESPONSE	0.000159066	CMKLR1,TLR7,PTPRC,IRF8,CCR5	432	0.028931
21	114	41	5	RESPONSE_TO_BIOTIC_STIMULUS	6.12717e-06	TLR7,PTPRC,NLRC4,NLRP3,LILRB1	490	0.00269902
21	79	41	4	RESPONSE_TO_OTHER_ORGANISM	3.2024e-05	TLR7,PTPRC,NLRC4,LILRB1	509	0.00940437
21	296	41	5	RESPONSE_TO_EXTERNAL_STIMULUS	0.000562168	CMKLR1,AOAH,NLRC4,NLRP3,CCR5	635	0.0450245
22	256	39	7	DEFENSE_RESPONSE	1.21124e-06	AOAH,STAB1,NLRC4,ADORA3,NLRP3,CSF3R,NCF1	247	0.0010671
22	29	39	3	RESPONSE_TO_BACTERIUM	3.40792e-05	SLC11A1,STAB1,NLRC4	430	0.0150119
22	114	39	4	RESPONSE_TO_BIOTIC_STIMULUS	0.000110074	SLC11A1,STAB1,NLRC4,NLRP3	490	0.032325
25	166	104	14	SYNAPTIC_TRANSMISSION	8.23563e-13	YWHAH,AMPH,CPLX1,SCN2B,KIF5A,SYN2,HTR2A,DRD1,SYT5,GRM7,ACCN1,CPNE6,SLC1A1,DOC2A	460	7.25559e-10
25	61	104	4	G_PROTEIN_SIGNALING_COUPLED_TO_CAMP_NUCLEOTIDE_SECOND_MESSENGER	0.000443049	ADRA1B,DRD1,GRM7,GABBR1	491	0.0377624
25	95	104	5	G_PROTEIN_SIGNALING_COUPLED_TO_CYCLIC_NUCLEOTIDE_SECOND_MESSENGER	0.000235205	ADRA1B,DRD1,GRM7,GABBR1,SSTR1	590	0.0253743
25	97	104	5	CYCLIC_NUCLEOTIDE_MEDIATED_SIGNALING	0.000259216	ADRA1B,DRD1,GRM7,GABBR1,SSTR1	812	0.0253743
25	181	104	14	TRANSMISSION_OF_NERVE_IMPULSE	2.70128e-12	YWHAH,AMPH,CPLX1,SCN2B,KIF5A,SYN2,HTR2A,DRD1,SYT5,GRM7,ACCN1,CPNE6,SLC1A1,DOC2A	818	1.18992e-09
25	62	104	4	CAMP_MEDIATED_SIGNALING	0.000471495	ADRA1B,DRD1,GRM7,GABBR1	866	0.0377624
26	88	80	4	LOCOMOTORY_BEHAVIOR	0.000660506	IL10,ITGB2,DOCK2,PLAUR	277	0.0415647
26	12	80	3	LEUKOCYTE_CHEMOTAXIS	1.86354e-05	IL10,ITGB2,DOCK2	333	0.00554529
26	225	80	6	IMMUNE_RESPONSE	0.000523957	MR1,PTPRC,IL10,LY86,NCF4,TLR7	432	0.0355082
26	261	80	8	REN	2.22392e-05	HCK,RNF144B,PTPRC,GMFG,TLR1,PTPN6,PTPN4,TLR7	478	0.00554529
26	79	80	4	RESPONSE_TO_OTHER_ORGANISM	0.000438775	IFI44,PTPRC,IL10,TLR7	509	0.0322134
26	211	80	6	FUT8	0.000372809	CSTA,PTPRC,GMFG,PTPN6,ITGB2,PTPN4	525	0.0298586
26	27	80	3	PEPTIDYL_TYROSINE_PHOSPHORYLATION	0.000236017	ITGB2,ABI3,DYRK1A	571	0.0261765
26	29	80	3	PEPTIDYL_TYROSINE_MODIFICATION	0.000292939	ITGB2,ABI3,DYRK1A	621	0.0286755
26	194	80	6	CHM	0.000237698	CSTA,PTPRC,GMFG,PTPN6,ITGB2,PTPN4	723	0.0261765
26	274	80	8	GALNT6	3.14716e-05	HCK,RNF144B,PTPRC,GMFG,TLR1,PTPN6,PTPN4,TLR7	750	0.00554529
26	92	80	4	CELL_MIGRATION	0.000780783	IL10,ITGB2,DOCK2,ABI3	811	0.045858
26	14	80	3	LEUKOCYTE_MIGRATION	3.06338e-05	IL10,ITGB2,DOCK2	873	0.00554529
28	166	60	11	SYNAPTIC_TRANSMISSION	7.6128e-12	SYT1,HTR2A,AMPH,DOC2A,KIF5A,SYT5,ACCN1,SYN2,CPNE6,DRD1,CPLX1	460	6.70688e-09
28	183	60	5	VESICLE_MEDIATED_TRANSPORT	0.000374435	SYT1,AMPH,DNM1,CPNE6,CPLX1	579	0.036653
28	91	60	4	MONOVALENT_INORGANIC_CATION_TRANSPORT	0.000249711	KCNK1,KCNC3,KCNV1,SCN2A	759	0.0314279
28	181	60	5	ION_TRANSPORT	0.000356019	KCNK1,KCNC3,KCNV1,SLC17A7,SCN2A	814	0.036653
28	181	60	11	TRANSMISSION_OF_NERVE_IMPULSE	1.95302e-11	SYT1,HTR2A,AMPH,DOC2A,KIF5A,SYT5,ACCN1,SYN2,CPNE6,DRD1,CPLX1	818	8.60303e-09
29	166	65	6	SYNAPTIC_TRANSMISSION	3.1356e-05	SYT5,BSN,DLG4,HTR2A,GRM5,CPLX1	460	0.0224145
29	181	65	6	TRANSMISSION_OF_NERVE_IMPULSE	5.08843e-05	SYT5,BSN,DLG4,HTR2A,GRM5,CPLX1	818	0.0224145
30	21	75	7	MITOTIC_CELL_CYCLE_CHECKPOINT	1.95199e-12	TTK,BUB1,MAD2L1,CHFR,BUB1B,CCNA2,ZWINT	18	1.71971e-10
30	15	75	3	CYTOKINESIS	3.14489e-05	NUSAP1,PRC1,RACGAP1	26	0.00106563
30	108	75	18	M_PHASE	0	TTK,NDC80,TPX2,CDC25C,KIF15,AURKA,CENPE,NUSAP1,BUB1,CDCA5,MAD2L1,CHFR,BUB1B,NEK2,KIF2C,CCNA2,ZWINT,NCAPH	156	0
30	79	75	7	MICROTUBULE_BASED_PROCESS	4.0078e-08	TTK,NUSAP1,PRC1,KIF23,KIF4A,STMN1,KIF2C	171	1.85835e-06
30	50	75	3	PEX2	0.00121874	CENPE,CENPH,RACGAP1	187	0.0357903
30	40	75	10	REGULATION_OF_MITOSIS	6.66134e-16	TTK,CDC25C,NUSAP1,BUB1,MAD2L1,CHFR,BUB1B,NEK2,CCNA2,ZWINT	215	7.3358e-14
30	34	75	6	MICROTUBULE_CYTOSKELETON_ORGANIZATION_AND_BIOGENESIS	5.56354e-09	TTK,NUSAP1,PRC1,KIF23,STMN1,KIF2C	223	3.06343e-07
30	183	75	24	CELL_CYCLE_PROCESS	0	TTK,FBXO5,NDC80,TPX2,CDC25C,CENPF,KIF15,AURKA,CENPE,NUSAP1,PRC1,BUB1,KIF23,CDCA5,MAD2L1,CHFR,BUB1B,NEK2,STMN1,KIF2C,CCNA2,RACGAP1,ZWINT,NCAPH	254	0
30	15	75	6	MITOTIC_SISTER_CHROMATID_SEGREGATION	2.20548e-11	NDC80,CENPE,NUSAP1,CDCA5,ZWINT,NCAPH	263	1.49464e-09
30	147	75	23	MITOTIC_CELL_CYCLE	0	TTK,FBXO5,NDC80,TPX2,CDC25C,CENPF,KIF15,AURKA,CENPE,NUSAP1,PRC1,BUB1,KIF23,CDCA5,MAD2L1,CHFR,BUB1B,NEK2,STMN1,KIF2C,CCNA2,ZWINT,NCAPH	307	0
30	164	75	19	CELL_CYCLE_PHASE	0	TTK,NDC80,TPX2,CDC25C,CENPF,KIF15,AURKA,CENPE,NUSAP1,BUB1,CDCA5,MAD2L1,CHFR,BUB1B,NEK2,KIF2C,CCNA2,ZWINT,NCAPH	322	0
30	46	75	8	CELL_CYCLE_CHECKPOINT_GO_0000075	1.54341e-11	TTK,BUB1,MAD2L1,CHFR,CCNE2,BUB1B,CCNA2,ZWINT	350	1.13312e-09
30	30	75	8	CHROMOSOME_SEGREGATION	3.65263e-13	TOP2A,NDC80,CENPF,CENPE,NUSAP1,CDCA5,ZWINT,NCAPH	367	3.57552e-11
30	16	75	4	ESTABLISHMENT_OF_ORGANELLE_LOCALIZATION	5.07552e-07	CENPF,CENPE,NUSAP1,CDCA5	419	1.94415e-05
30	17	75	3	CELL_DIVISION	4.67165e-05	NUSAP1,PRC1,RACGAP1	485	0.0014699
30	9	75	4	MITOTIC_SPINDLE_ORGANIZATION_AND_BIOGENESIS	3.59322e-08	TTK,PRC1,KIF23,STMN1	636	1.75868e-06
30	80	75	18	MITOSIS	0	TTK,NDC80,TPX2,CDC25C,KIF15,AURKA,CENPE,NUSAP1,BUB1,CDCA5,MAD2L1,CHFR,BUB1B,NEK2,KIF2C,CCNA2,ZWINT,NCAPH	678	0
30	299	75	26	CELL_CYCLE_GO_0007049	0	TTK,FBXO5,NDC80,TPX2,CDC25C,CENPF,KIF15,AURKA,CENPE,NUSAP1,PRC1,BUB1,KIF23,CDCA5,MAD2L1,CHFR,CCNE2,BUB1B,NEK2,STMN1,CDC20,KIF2C,CCNA2,RACGAP1,ZWINT,NCAPH	682	0
30	16	75	6	SISTER_CHROMATID_SEGREGATION	3.51705e-11	NDC80,CENPE,NUSAP1,CDCA5,ZWINT,NCAPH	702	2.21323e-09
30	23	75	4	ORGANELLE_LOCALIZATION	2.4149e-06	CENPF,CENPE,NUSAP1,CDCA5	709	8.51012e-05
30	199	75	8	CYTOSKELETON_ORGANIZATION_AND_BIOGENESIS	1.8732e-06	TTK,NUSAP1,PRC1,KIF23,KIF4A,STMN1,KIF2C,RACGAP1	718	6.87621e-05
30	111	75	9	CHROMOSOME_ORGANIZATION_AND_BIOGENESIS	9.08154e-10	TOP2A,NDC80,CENPE,NUSAP1,CDCA5,HELLS,CENPH,ZWINT,NCAPH	733	5.33389e-08
30	50	75	3	DNA_DEPENDENT_DNA_REPLICATION	0.00121874	HMGB2,EXO1,RFC3	758	0.0357903
30	32	75	5	DNA_PACKAGING	2.12913e-07	TOP2A,NUSAP1,CDCA5,HELLS,NCAPH	790	8.52621e-06
30	10	75	4	SPINDLE_ORGANIZATION_AND_BIOGENESIS	5.96961e-08	TTK,PRC1,KIF23,STMN1	804	2.5044e-06
30	175	75	12	REGULATION_OF_CELL_CYCLE	8.43792e-12	TTK,FBXO5,CDC25C,NUSAP1,BUB1,MAD2L1,CHFR,CCNE2,BUB1B,NEK2,CCNA2,ZWINT	829	6.758e-10
30	82	75	18	M_PHASE_OF_MITOTIC_CELL_CYCLE	0	TTK,NDC80,TPX2,CDC25C,KIF15,AURKA,CENPE,NUSAP1,BUB1,CDCA5,MAD2L1,CHFR,BUB1B,NEK2,KIF2C,CCNA2,ZWINT,NCAPH	856	0
30	10	75	4	CHROMOSOME_CONDENSATION	5.96961e-08	TOP2A,NUSAP1,CDCA5,NCAPH	861	2.5044e-06
32	166	89	16	SYNAPTIC_TRANSMISSION	2.22045e-16	SST,NPTN,SCN2B,KIF5A,ACCN1,CPNE6,GRM7,DRD1,SYT5,GABBR2,CNP,SYN2,SLC1A1,DOC2A,PLP1,HTR2A	460	1.95621e-13
32	181	89	16	TRANSMISSION_OF_NERVE_IMPULSE	6.66134e-16	SST,NPTN,SCN2B,KIF5A,ACCN1,CPNE6,GRM7,DRD1,SYT5,GABBR2,CNP,SYN2,SLC1A1,DOC2A,PLP1,HTR2A	818	2.93432e-13
34	256	31	5	DEFENSE_RESPONSE	7.37715e-05	STAB1,LILRB2,ALOX5AP,NLRC4,NLRP3	247	0.0383954
35	238	110	12	DNA_METABOLIC_PROCESS	2.71664e-08	TOP2A,CHEK1,RAD51,DBF4,POLE2,RFC4,RPA3,RAD54L,CDT1,POLG,CDK2,EXO1	3	1.84105e-06
35	119	110	5	DNA_REPAIR	0.000856014	RAD51,POLE2,RAD54L,POLG,EXO1	13	0.0179559
35	21	110	5	MITOTIC_CELL_CYCLE_CHECKPOINT	1.54068e-07	TTK,BUB1,MAD2L1,CCNA2,BUB1B	18	9.04891e-06
35	15	110	3	CYTOKINESIS	9.87512e-05	RACGAP1,NUSAP1,BIRC5	26	0.00280644
35	151	110	5	REGULATION_OF_KINASE_ACTIVITY	0.00245484	CHEK1,CDC25C,CKS2,CDKN3,CCNE2	75	0.0432542
35	149	110	5	REGULATION_OF_PROTEIN_KINASE_ACTIVITY	0.0023168	CHEK1,CDC25C,CKS2,CDKN3,CCNE2	79	0.041655
35	192	110	7	RESPONSE_TO_ENDOGENOUS_STIMULUS	0.00018909	CHEK1,RAD51,POLE2,RAD54L,CCNA2,POLG,EXO1	133	0.00462744
35	38	110	3	STRIATED_MUSCLE_DEVELOPMENT	0.00165132	CENPF,COL4A4,BOC	155	0.0309535
35	108	110	15	M_PHASE	2.22045e-16	CHEK1,TTK,NDC80,CDC25C,RAD51,NUSAP1,BUB1,MAD2L1,NEK2,CDCA5,RAD54L,CCNA2,BUB1B,KIF15,BIRC5	156	3.91243e-14
35	155	110	5	REGULATION_OF_TRANSFERASE_ACTIVITY	0.00274873	CHEK1,CDC25C,CKS2,CDKN3,CCNE2	161	0.0474829
35	79	110	5	MICROTUBULE_BASED_PROCESS	0.000128395	TTK,NUSAP1,KIF23,KIF4A,STMN1	171	0.00342775
35	22	110	3	DNA_INTEGRITY_CHECKPOINT	0.000323874	CHEK1,CCNA2,CDT1	190	0.00771171
35	40	110	9	REGULATION_OF_MITOSIS	2.18059e-12	TTK,CDC25C,NUSAP1,BUB1,MAD2L1,NEK2,CCNA2,BUB1B,BIRC5	215	2.13455e-10
35	34	110	4	MICROTUBULE_CYTOSKELETON_ORGANIZATION_AND_BIOGENESIS	5.53321e-05	TTK,NUSAP1,KIF23,STMN1	223	0.00180547
35	68	110	8	INTERPHASE	8.87936e-09	CDC25C,CENPF,DBF4,CDKN3,CDCA5,BIRC5,CDK2,E2F1	231	6.51893e-07
35	183	110	24	CELL_CYCLE_PROCESS	0	CHEK1,TTK,FBXO5,NDC80,CDC25C,CENPF,RACGAP1,RAD51,DBF4,NUSAP1,BUB1,KIF23,MAD2L1,CDKN3,NEK2,CDCA5,RAD54L,CCNA2,BUB1B,KIF15,BIRC5,CDK2,E2F1,STMN1	254	0
35	15	110	3	MITOTIC_SISTER_CHROMATID_SEGREGATION	9.87512e-05	NDC80,NUSAP1,CDCA5	263	0.00280644
35	42	110	3	REGULATION_OF_DNA_METABOLIC_PROCESS	0.00220733	RAD51,CDT1,CDK2	276	0.0405137
35	32	110	3	MEIOTIC_CELL_CYCLE	0.000997347	CHEK1,RAD51,RAD54L	299	0.0199696
35	147	110	20	MITOTIC_CELL_CYCLE	0	TTK,FBXO5,NDC80,CDC25C,CENPF,DBF4,NUSAP1,BUB1,KIF23,MAD2L1,CDKN3,NEK2,CDCA5,CCNA2,BUB1B,KIF15,BIRC5,CDK2,E2F1,STMN1	307	0
35	164	110	20	CELL_CYCLE_PHASE	0	CHEK1,TTK,NDC80,CDC25C,CENPF,RAD51,DBF4,NUSAP1,BUB1,MAD2L1,CDKN3,NEK2,CDCA5,RAD54L,CCNA2,BUB1B,KIF15,BIRC5,CDK2,E2F1	322	0
35	46	110	9	CELL_CYCLE_CHECKPOINT_GO_0000075	8.52007e-12	CHEK1,TTK,BUB1,MAD2L1,CCNE2,CCNA2,BUB1B,CDT1,BIRC5	350	7.50618e-10
35	30	110	5	CHROMOSOME_SEGREGATION	1.03225e-06	TOP2A,NDC80,CENPF,NUSAP1,CDCA5	367	5.68385e-05
35	16	110	4	ESTABLISHMENT_OF_ORGANELLE_LOCALIZATION	2.36563e-06	CENPF,NUSAP1,CDCA5,BIRC5	419	0.000122595
35	17	110	3	CELL_DIVISION	0.000146262	RACGAP1,NUSAP1,BIRC5	485	0.00378989
35	13	110	3	G1_PHASE_OF_MITOTIC_CELL_CYCLE	6.26338e-05	CDC25C,CDK2,E2F1	500	0.00197073
35	21	110	4	REGULATION_OF_MITOTIC_CELL_CYCLE	7.59622e-06	FBXO5,CDC25C,BIRC5,CDK2	522	0.000352225
35	91	110	8	DNA_REPLICATION	9.07897e-08	RAD51,DBF4,POLE2,RFC4,RPA3,CDT1,CDK2,EXO1	543	5.71327e-06
35	262	110	7	REGULATION_OF_CATALYTIC_ACTIVITY	0.00120715	CHEK1,FBXO5,CDC25C,CKS2,CDKN3,CCNE2,BIRC5	556	0.0236334
35	43	110	5	REGULATION_OF_CYCLIN_DEPENDENT_PROTEIN_KINASE_ACTIVITY	6.54144e-06	CHEK1,CDC25C,CKS2,CDKN3,CCNE2	569	0.000320167
35	44	110	4	DNA_RECOMBINATION	0.000154458	CHEK1,RAD51,RAD54L,EXO1	619	0.00388794
35	15	110	3	G1_PHASE	9.87512e-05	CDC25C,CDK2,E2F1	623	0.00280644
35	9	110	3	MITOTIC_SPINDLE_ORGANIZATION_AND_BIOGENESIS	1.87306e-05	TTK,KIF23,STMN1	636	0.000750075
35	80	110	12	MITOSIS	7.06102e-14	TTK,NDC80,CDC25C,NUSAP1,BUB1,MAD2L1,NEK2,CDCA5,CCNA2,BUB1B,KIF15,BIRC5	678	8.8868e-12
35	299	110	27	CELL_CYCLE_GO_0007049	0	CHEK1,TTK,FBXO5,NDC80,CDC25C,CENPF,RACGAP1,RAD51,DBF4,NUSAP1,BUB1,KIF23,CKS2,MAD2L1,CDKN3,CCNE2,NEK2,CDCA5,RAD54L,CCNA2,BUB1B,CDT1,KIF15,BIRC5,CDK2,E2F1,STMN1	682	0
35	16	110	3	SISTER_CHROMATID_SEGREGATION	0.000120994	NDC80,NUSAP1,CDCA5	702	0.00333112
35	23	110	4	ORGANELLE_LOCALIZATION	1.11324e-05	CENPF,NUSAP1,CDCA5,BIRC5	709	0.000490381
35	199	110	6	CYTOSKELETON_ORGANIZATION_AND_BIOGENESIS	0.0014744	TTK,RACGAP1,NUSAP1,KIF23,KIF4A,STMN1	718	0.0282379
35	111	110	5	CHROMOSOME_ORGANIZATION_AND_BIOGENESIS	0.000624568	TOP2A,NDC80,EZH2,NUSAP1,CDCA5	733	0.0137561
35	229	110	6	CIDEC	0.00298147	TOP2A,TTK,RAD51,ECT2,BIRC5,BOC	757	0.0495599
35	50	110	5	DNA_DEPENDENT_DNA_REPLICATION	1.39122e-05	RAD51,RFC4,CDT1,CDK2,EXO1	758	0.00058365
35	62	110	8	INTERPHASE_OF_MITOTIC_CELL_CYCLE	4.18762e-09	CDC25C,CENPF,DBF4,CDKN3,CDCA5,BIRC5,CDK2,E2F1	770	3.35391e-07
35	32	110	3	DNA_PACKAGING	0.000997347	TOP2A,NUSAP1,CDCA5	790	0.0199696
35	10	110	3	SPINDLE_ORGANIZATION_AND_BIOGENESIS	2.66376e-05	TTK,KIF23,STMN1	804	0.000977822
35	155	110	7	RESPONSE_TO_DNA_DAMAGE_STIMULUS	4.95745e-05	CHEK1,RAD51,POLE2,RAD54L,CCNA2,POLG,EXO1	815	0.00167981
35	175	110	16	REGULATION_OF_CELL_CYCLE	1.17684e-14	CHEK1,TTK,FBXO5,CDC25C,NUSAP1,BUB1,CKS2,MAD2L1,CDKN3,CCNE2,NEK2,CCNA2,BUB1B,CDT1,BIRC5,CDK2	829	1.72799e-12
35	82	110	12	M_PHASE_OF_MITOTIC_CELL_CYCLE	9.60343e-14	TTK,NDC80,CDC25C,NUSAP1,BUB1,MAD2L1,NEK2,CDCA5,CCNA2,BUB1B,KIF15,BIRC5	856	1.05758e-11
35	10	110	3	CHROMOSOME_CONDENSATION	2.66376e-05	TOP2A,NUSAP1,CDCA5	861	0.000977822
35	27	110	3	G1_S_TRANSITION_OF_MITOTIC_CELL_CYCLE	0.000601492	DBF4,CDKN3,CDCA5	878	0.0135875
36	150	71	5	CIT	0.000329678	CTSB,PYCARD,NLRP3,PTPRC,RIPK3	67	0.0145223
36	256	71	7	DEFENSE_RESPONSE	7.08385e-05	CSF3R,NCF1,NLRP3,PTPRC,CYBB,NLRC4,PTAFR	247	0.00624087
36	142	71	5	BEHAVIOR	0.00025591	SYK,DOCK2,ITGB2,RNASE2,PTAFR	260	0.0125254
36	88	71	5	LOCOMOTORY_BEHAVIOR	2.64205e-05	SYK,DOCK2,ITGB2,RNASE2,PTAFR	277	0.00387942
36	12	71	3	LEUKOCYTE_CHEMOTAXIS	1.30081e-05	SYK,DOCK2,ITGB2	333	0.00382006
36	10	71	3	INTERLEUKIN_1_SECRETION	7.13612e-06	PYCARD,NLRP3,NLRC4	372	0.00314346
36	295	71	6	RESPONSE_TO_CHEMICAL_STIMULUS	0.00113876	SYK,DOCK2,ITGB2,HCLS1,RNASE2,PTAFR	405	0.0358301
36	225	71	7	IMMUNE_RESPONSE	3.12772e-05	FYB,ARHGDIB,CTSS,LY86,PTPRC,NCF4,PTAFR	432	0.00393646
36	261	71	6	REN	0.000603113	CTSB,CTSS,HCK,PTPRC,GMFG,RIPK3	478	0.0241519
36	32	71	3	PROTEIN_SECRETION	0.000276972	PYCARD,NLRP3,NLRC4	492	0.0128428
36	211	71	6	FUT8	0.000194059	FYB,ITGB2,HCLS1,PTPRC,GMFG,RIPK3	525	0.0106652
36	27	71	3	PEPTIDYL_TYROSINE_PHOSPHORYLATION	0.000165685	ABI3,ITGB2,HCLS1	571	0.0106652
36	55	71	3	PEPTIDYL_AMINO_ACID_MODIFICATION	0.00137203	ABI3,ITGB2,HCLS1	599	0.0416814
36	29	71	3	PEPTIDYL_TYROSINE_MODIFICATION	0.000205799	ABI3,ITGB2,HCLS1	621	0.0106652
36	269	71	6	TAB2	0.000706318	LGALS9,PYCARD,NLRP3,HCLS1,PTPRC,RIPK3	634	0.0248906
36	296	71	8	RESPONSE_TO_EXTERNAL_STIMULUS	2.26949e-05	SYK,DOCK2,ITGB2,NLRP3,RNASE2,CYBB,NLRC4,PTAFR	635	0.00387942
36	194	71	6	CHM	0.000122838	FYB,ITGB2,HCLS1,PTPRC,GMFG,RIPK3	723	0.00983817
36	256	71	7	PROTEIN_AMINO_ACID_PHOSPHORYLATION	7.08385e-05	FYB,ABI3,HCK,ITGB2,HCLS1,TGFBR1,GMFG	724	0.00624087
36	274	71	6	GALNT6	0.000777456	CTSB,CTSS,HCK,PTPRC,GMFG,RIPK3	750	0.0263438
36	286	71	7	PHOSPHORYLATION	0.000141243	FYB,ABI3,HCK,ITGB2,HCLS1,TGFBR1,GMFG	776	0.0103696
36	18	71	3	CYTOKINE_SECRETION	4.74268e-05	PYCARD,NLRP3,NLRC4	793	0.00522287
36	92	71	4	CELL_MIGRATION	0.000496919	SYK,DOCK2,ABI3,ITGB2	811	0.0208469
36	14	71	3	LEUKOCYTE_MIGRATION	2.13997e-05	SYK,DOCK2,ITGB2	873	0.00387942
37	12	123	3	LEUKOCYTE_CHEMOTAXIS	6.75281e-05	SYK,DOCK2,ITGB2	333	0.00709231
37	225	123	11	IMMUNE_RESPONSE	4.55985e-07	FYB,FCGRT,APOBEC3G,NCF4,TLR7,TNFRSF14,CTSS,LY86,LCP2,ARHGDIB,IL18	432	0.000200861
37	211	123	7	FUT8	0.000659145	FYB,APOBEC3G,CSTA,ITGB2,GMFG,RIPK3,PTPN7	525	0.0446698
37	256	123	11	PROTEIN_AMINO_ACID_PHOSPHORYLATION	1.62497e-06	FYB,HCK,ITGB2,ABI3,BTK,FES,MKNK1,GMFG,MAP3K8,MERTK,LYN	724	0.000477198
37	286	123	11	PHOSPHORYLATION	4.72945e-06	FYB,HCK,ITGB2,ABI3,BTK,FES,MKNK1,GMFG,MAP3K8,MERTK,LYN	776	0.00083333
37	14	123	3	LEUKOCYTE_MIGRATION	0.000110605	SYK,DOCK2,ITGB2	873	0.00812026
38	17	42	3	REGULATION_OF_ACTION_POTENTIAL	8.09845e-06	MAL,PLP1,MBP	475	0.00407792
38	121	42	5	CENTRAL_NERVOUS_SYSTEM_DEVELOPMENT	9.25749e-06	MAL,SH3GL3,MOG,MBP,SERPINI1	844	0.00407792
40	238	146	14	DNA_METABOLIC_PROCESS	9.96129e-09	HMGB2,TOP2A,EXO1,CDC6,RAD51,RAD54L,HELLS,POLE2,POLG,RNASEH2A,FANCC,CDT1,MSH2,RPA2	3	4.8755e-07
40	119	146	8	DNA_REPAIR	6.118e-06	HMGB2,EXO1,RAD51,RAD54L,POLE2,POLG,FANCC,MSH2	13	0.000163332
40	21	146	6	MITOTIC_CELL_CYCLE_CHECKPOINT	1.34035e-08	TTK,BUB1,CCNA2,MAD2L1,ZWINT,BUB1B	18	6.21499e-07
40	15	146	4	CYTOKINESIS	5.50957e-06	RACGAP1,BIRC5,NUSAP1,PRC1	26	0.000151685
40	192	146	9	RESPONSE_TO_ENDOGENOUS_STIMULUS	2.95284e-05	HMGB2,EXO1,RAD51,RAD54L,CCNA2,POLE2,POLG,FANCC,MSH2	133	0.000722625
40	108	146	22	M_PHASE	0	TTK,KIF2C,NDC80,TPX2,CDC25C,KIF15,AURKA,RAD51,BIRC5,CENPE,NUSAP1,BUB1,RAD54L,CCNA2,CDCA5,UBE2C,KIF11,NCAPH,MAD2L1,ZWINT,BUB1B,NEK2	156	0
40	79	146	8	MICROTUBULE_BASED_PROCESS	2.68069e-07	TTK,KIF2C,NUSAP1,PRC1,KIF23,KIF4A,KIF11,STMN1	171	9.08343e-06
40	50	146	4	PEX2	0.000744107	CENPH,RACGAP1,CENPE,MSH2	187	0.0159892
40	22	146	3	DNA_INTEGRITY_CHECKPOINT	0.00074083	CDC6,CCNA2,CDT1	190	0.0159892
40	40	146	11	REGULATION_OF_MITOSIS	1.44329e-14	TTK,CDC25C,BIRC5,NUSAP1,BUB1,CCNA2,UBE2C,MAD2L1,ZWINT,BUB1B,NEK2	215	1.41282e-12
40	34	146	7	MICROTUBULE_CYTOSKELETON_ORGANIZATION_AND_BIOGENESIS	9.60918e-09	TTK,KIF2C,NUSAP1,PRC1,KIF23,KIF11,STMN1	223	4.8755e-07
40	68	146	8	INTERPHASE	8.19397e-08	CDC25C,CENPF,CDC6,BIRC5,CDCA5,TIMELESS,CDKN3,CDC7	231	3.43757e-06
40	183	146	32	CELL_CYCLE_PROCESS	0	TTK,KIF2C,FBXO5,NDC80,TPX2,CDC25C,CENPF,KIF15,RACGAP1,AURKA,CDC6,RAD51,BIRC5,CENPE,NUSAP1,PRC1,BUB1,KIF23,RAD54L,CCNA2,CDCA5,UBE2C,KIF11,TIMELESS,NCAPH,MAD2L1,ZWINT,CDKN3,BUB1B,NEK2,CDC7,STMN1	254	0
40	15	146	6	MITOTIC_SISTER_CHROMATID_SEGREGATION	1.28739e-09	NDC80,CENPE,NUSAP1,CDCA5,NCAPH,ZWINT	263	9.45159e-08
40	147	146	28	MITOTIC_CELL_CYCLE	0	TTK,KIF2C,FBXO5,NDC80,TPX2,CDC25C,CENPF,KIF15,AURKA,CDC6,BIRC5,CENPE,NUSAP1,PRC1,BUB1,KIF23,CCNA2,CDCA5,UBE2C,KIF11,NCAPH,MAD2L1,ZWINT,CDKN3,BUB1B,NEK2,CDC7,STMN1	307	0
40	164	146	27	CELL_CYCLE_PHASE	0	TTK,KIF2C,NDC80,TPX2,CDC25C,CENPF,KIF15,AURKA,CDC6,RAD51,BIRC5,CENPE,NUSAP1,BUB1,RAD54L,CCNA2,CDCA5,UBE2C,KIF11,TIMELESS,NCAPH,MAD2L1,ZWINT,CDKN3,BUB1B,NEK2,CDC7	322	0
40	46	146	10	CELL_CYCLE_CHECKPOINT_GO_0000075	3.17313e-12	TTK,CDC6,BIRC5,BUB1,CCNA2,MAD2L1,ZWINT,CCNE2,BUB1B,CDT1	350	2.79553e-10
40	30	146	8	CHROMOSOME_SEGREGATION	8.43354e-11	TOP2A,NDC80,CENPF,CENPE,NUSAP1,CDCA5,NCAPH,ZWINT	367	6.7545e-09
40	16	146	5	ESTABLISHMENT_OF_ORGANELLE_LOCALIZATION	1.40225e-07	CENPF,BIRC5,CENPE,NUSAP1,CDCA5	419	5.61538e-06
40	17	146	4	CELL_DIVISION	9.48458e-06	RACGAP1,BIRC5,NUSAP1,PRC1	485	0.000245762
40	21	146	4	REGULATION_OF_MITOTIC_CELL_CYCLE	2.32501e-05	FBXO5,CDC25C,CDC6,BIRC5	522	0.000585239
40	91	146	9	DNA_REPLICATION	5.76644e-08	HMGB2,EXO1,CDC6,RAD51,POLE2,RNASEH2A,CDT1,MSH2,RPA2	543	2.54012e-06
40	43	146	4	REGULATION_OF_CYCLIN_DEPENDENT_PROTEIN_KINASE_ACTIVITY	0.000416828	CDC25C,CDC6,CDKN3,CCNE2	569	0.00941603
40	9	146	5	MITOTIC_SPINDLE_ORGANIZATION_AND_BIOGENESIS	4.2366e-09	TTK,PRC1,KIF23,KIF11,STMN1	636	2.4883e-07
40	80	146	20	MITOSIS	0	TTK,KIF2C,NDC80,TPX2,CDC25C,KIF15,AURKA,BIRC5,CENPE,NUSAP1,BUB1,CCNA2,CDCA5,UBE2C,KIF11,NCAPH,MAD2L1,ZWINT,BUB1B,NEK2	678	0
40	299	146	36	CELL_CYCLE_GO_0007049	0	TTK,KIF2C,FBXO5,NDC80,TPX2,DTYMK,CDC25C,CENPF,KIF15,RACGAP1,AURKA,CDC20,CDC6,RAD51,BIRC5,CENPE,NUSAP1,PRC1,BUB1,KIF23,RAD54L,CCNA2,CDCA5,UBE2C,KIF11,TIMELESS,NCAPH,MAD2L1,ZWINT,CDKN3,CCNE2,BUB1B,NEK2,CDC7,CDT1,STMN1	682	0
40	16	146	6	SISTER_CHROMATID_SEGREGATION	2.04595e-09	NDC80,CENPE,NUSAP1,CDCA5,NCAPH,ZWINT	702	1.28749e-07
40	23	146	5	ORGANELLE_LOCALIZATION	1.03141e-06	CENPF,BIRC5,CENPE,NUSAP1,CDCA5	709	3.02891e-05
40	199	146	9	CYTOSKELETON_ORGANIZATION_AND_BIOGENESIS	3.90969e-05	TTK,KIF2C,RACGAP1,NUSAP1,PRC1,KIF23,KIF4A,KIF11,STMN1	718	0.000930928
40	111	146	11	CHROMOSOME_ORGANIZATION_AND_BIOGENESIS	1.80013e-09	TOP2A,CENPH,NDC80,CENPE,NUSAP1,CDCA5,HELLS,NCAPH,ZWINT,CHAF1B,MSH2	733	1.21993e-07
40	50	146	7	DNA_DEPENDENT_DNA_REPLICATION	1.59923e-07	HMGB2,EXO1,CDC6,RAD51,CDT1,MSH2,RPA2	758	6.12575e-06
40	62	146	7	INTERPHASE_OF_MITOTIC_CELL_CYCLE	7.25421e-07	CDC25C,CENPF,CDC6,BIRC5,CDCA5,CDKN3,CDC7	770	2.36702e-05
40	16	146	3	BASE_EXCISION_REPAIR	0.000279277	HMGB2,POLG,MSH2	788	0.00647481
40	32	146	6	DNA_PACKAGING	2.0782e-07	TOP2A,NUSAP1,CDCA5,HELLS,NCAPH,CHAF1B	790	7.32357e-06
40	10	146	5	SPINDLE_ORGANIZATION_AND_BIOGENESIS	8.41733e-09	TTK,PRC1,KIF23,KIF11,STMN1	804	4.63479e-07
40	155	146	9	RESPONSE_TO_DNA_DAMAGE_STIMULUS	5.30363e-06	HMGB2,EXO1,RAD51,RAD54L,CCNA2,POLE2,POLG,FANCC,MSH2	815	0.000150726
40	175	146	18	REGULATION_OF_CELL_CYCLE	4.88498e-15	TTK,FBXO5,CDC25C,CDC6,BIRC5,NUSAP1,BUB1,CCNA2,UBE2C,TIMELESS,MAD2L1,ZWINT,CDKN3,CCNE2,BUB1B,NEK2,CDC7,CDT1	829	5.37959e-13
40	82	146	20	M_PHASE_OF_MITOTIC_CELL_CYCLE	0	TTK,KIF2C,NDC80,TPX2,CDC25C,KIF15,AURKA,BIRC5,CENPE,NUSAP1,BUB1,CCNA2,CDCA5,UBE2C,KIF11,NCAPH,MAD2L1,ZWINT,BUB1B,NEK2	856	0
40	10	146	4	CHROMOSOME_CONDENSATION	8.75134e-07	TOP2A,NUSAP1,CDCA5,NCAPH	861	2.6586e-05
40	27	146	3	G1_S_TRANSITION_OF_MITOTIC_CELL_CYCLE	0.00136556	CDCA5,CDKN3,CDC7	878	0.0286441
41	166	81	6	SYNAPTIC_TRANSMISSION	0.000108976	HPRT1,RAB3A,KIF5A,CPNE6,HTR2A,GRM7	460	0.048004
42	17	33	3	REGULATION_OF_ACTION_POTENTIAL	3.86936e-06	MAL,PLP1,MBP	475	0.00340891
43	238	111	10	DNA_METABOLIC_PROCESS	2.37626e-06	HMGB2,TOP2A,CHEK1,EXO1,RAD51,POLE2,POLG,RFC3,RFC4,RAD54L	3	7.21891e-05
43	119	111	7	DNA_REPAIR	9.51099e-06	HMGB2,EXO1,RAD51,POLE2,POLG,RFC3,RAD54L	13	0.000253915
43	21	111	6	MITOTIC_CELL_CYCLE_CHECKPOINT	2.56786e-09	TTK,BUB1,CCNA2,MAD2L1,BUB1B,ZWINT	18	1.33075e-07
43	15	111	4	CYTOKINESIS	1.84842e-06	RACGAP1,BIRC5,NUSAP1,PRC1	26	6.03133e-05
43	192	111	9	RESPONSE_TO_ENDOGENOUS_STIMULUS	3.19132e-06	HMGB2,CHEK1,EXO1,RAD51,CCNA2,POLE2,POLG,RFC3,RAD54L	133	9.07156e-05
43	108	111	23	M_PHASE	0	CHEK1,TTK,KIF2C,NDC80,TPX2,CDC25C,KIF15,AURKA,RAD51,BIRC5,CENPE,NUSAP1,BUB1,CCNA2,CDCA5,UBE2C,KIF11,NCAPH,MAD2L1,BUB1B,NEK2,ZWINT,RAD54L	156	0
43	79	111	8	MICROTUBULE_BASED_PROCESS	3.18166e-08	TTK,KIF2C,NUSAP1,PRC1,KIF23,KIF4A,KIF11,STMN1	171	1.47528e-06
43	40	111	11	REGULATION_OF_MITOSIS	6.66134e-16	TTK,CDC25C,BIRC5,NUSAP1,BUB1,CCNA2,UBE2C,MAD2L1,BUB1B,NEK2,ZWINT	215	6.52071e-14
43	34	111	7	MICROTUBULE_CYTOSKELETON_ORGANIZATION_AND_BIOGENESIS	1.41035e-09	TTK,KIF2C,NUSAP1,PRC1,KIF23,KIF11,STMN1	223	8.28344e-08
43	68	111	7	INTERPHASE	2.13578e-07	CDC25C,CENPF,BIRC5,CDCA5,TIMELESS,CDKN3,CDC7	231	8.55281e-06
43	183	111	32	CELL_CYCLE_PROCESS	0	CHEK1,TTK,KIF2C,FBXO5,NDC80,TPX2,CDC25C,CENPF,KIF15,RACGAP1,AURKA,RAD51,BIRC5,CENPE,NUSAP1,PRC1,BUB1,KIF23,CCNA2,CDCA5,UBE2C,KIF11,TIMELESS,NCAPH,MAD2L1,CDKN3,BUB1B,NEK2,CDC7,ZWINT,STMN1,RAD54L	254	0
43	15	111	6	MITOTIC_SISTER_CHROMATID_SEGREGATION	2.4415e-10	NDC80,CENPE,NUSAP1,CDCA5,NCAPH,ZWINT	263	1.95542e-08
43	32	111	3	MEIOTIC_CELL_CYCLE	0.0010238	CHEK1,RAD51,RAD54L	299	0.0214755
43	147	111	27	MITOTIC_CELL_CYCLE	0	TTK,KIF2C,FBXO5,NDC80,TPX2,CDC25C,CENPF,KIF15,AURKA,BIRC5,CENPE,NUSAP1,PRC1,BUB1,KIF23,CCNA2,CDCA5,UBE2C,KIF11,NCAPH,MAD2L1,CDKN3,BUB1B,NEK2,CDC7,ZWINT,STMN1	307	0
43	164	111	27	CELL_CYCLE_PHASE	0	CHEK1,TTK,KIF2C,NDC80,TPX2,CDC25C,CENPF,KIF15,AURKA,RAD51,BIRC5,CENPE,NUSAP1,BUB1,CCNA2,CDCA5,UBE2C,KIF11,TIMELESS,NCAPH,MAD2L1,CDKN3,BUB1B,NEK2,CDC7,ZWINT,RAD54L	322	0
43	46	111	8	CELL_CYCLE_CHECKPOINT_GO_0000075	3.77178e-10	CHEK1,TTK,BIRC5,BUB1,CCNA2,MAD2L1,BUB1B,ZWINT	350	2.63397e-08
43	30	111	8	CHROMOSOME_SEGREGATION	9.18754e-12	TOP2A,NDC80,CENPF,CENPE,NUSAP1,CDCA5,NCAPH,ZWINT	367	8.09422e-10
43	16	111	5	ESTABLISHMENT_OF_ORGANELLE_LOCALIZATION	3.54753e-08	CENPF,BIRC5,CENPE,NUSAP1,CDCA5	419	1.56269e-06
43	17	111	4	CELL_DIVISION	3.19204e-06	RACGAP1,BIRC5,NUSAP1,PRC1	485	9.07156e-05
43	21	111	3	REGULATION_OF_MITOTIC_CELL_CYCLE	0.000288556	FBXO5,CDC25C,BIRC5	522	0.0065184
43	91	111	6	DNA_REPLICATION	2.21478e-05	HMGB2,EXO1,RAD51,POLE2,RFC3,RFC4	543	0.000557491
43	43	111	4	REGULATION_OF_CYCLIN_DEPENDENT_PROTEIN_KINASE_ACTIVITY	0.000146103	CHEK1,CDC25C,CKS2,CDKN3	569	0.00347883
43	44	111	4	DNA_RECOMBINATION	0.000159946	CHEK1,EXO1,RAD51,RAD54L	619	0.00370821
43	9	111	5	MITOTIC_SPINDLE_ORGANIZATION_AND_BIOGENESIS	1.05955e-09	TTK,PRC1,KIF23,KIF11,STMN1	636	6.66758e-08
43	80	111	20	MITOSIS	0	TTK,KIF2C,NDC80,TPX2,CDC25C,KIF15,AURKA,BIRC5,CENPE,NUSAP1,BUB1,CCNA2,CDCA5,UBE2C,KIF11,NCAPH,MAD2L1,BUB1B,NEK2,ZWINT	678	0
43	299	111	34	CELL_CYCLE_GO_0007049	0	CHEK1,TTK,KIF2C,FBXO5,NDC80,TPX2,CDC25C,CENPF,KIF15,RACGAP1,AURKA,CDC20,RAD51,BIRC5,CENPE,NUSAP1,PRC1,BUB1,KIF23,CKS2,CCNA2,CDCA5,UBE2C,KIF11,TIMELESS,NCAPH,MAD2L1,CDKN3,BUB1B,NEK2,CDC7,ZWINT,STMN1,RAD54L	682	0
43	16	111	6	SISTER_CHROMATID_SEGREGATION	3.88667e-10	NDC80,CENPE,NUSAP1,CDCA5,NCAPH,ZWINT	702	2.63397e-08
43	23	111	5	ORGANELLE_LOCALIZATION	2.63949e-07	CENPF,BIRC5,CENPE,NUSAP1,CDCA5	709	1.01104e-05
43	199	111	9	CYTOSKELETON_ORGANIZATION_AND_BIOGENESIS	4.27752e-06	TTK,KIF2C,RACGAP1,NUSAP1,PRC1,KIF23,KIF4A,KIF11,STMN1	718	0.000117765
43	111	111	9	CHROMOSOME_ORGANIZATION_AND_BIOGENESIS	3.03349e-08	TOP2A,NDC80,EZH2,CENPE,NUSAP1,CDCA5,NCAPH,CENPH,ZWINT	733	1.47528e-06
43	50	111	5	DNA_DEPENDENT_DNA_REPLICATION	1.45378e-05	HMGB2,EXO1,RAD51,RFC3,RFC4	758	0.0003767
43	62	111	6	INTERPHASE_OF_MITOTIC_CELL_CYCLE	2.36441e-06	CDC25C,CENPF,BIRC5,CDCA5,CDKN3,CDC7	770	7.21891e-05
43	32	111	4	DNA_PACKAGING	4.4877e-05	TOP2A,NUSAP1,CDCA5,NCAPH	790	0.00109824
43	10	111	5	SPINDLE_ORGANIZATION_AND_BIOGENESIS	2.10859e-09	TTK,PRC1,KIF23,KIF11,STMN1	804	1.16104e-07
43	155	111	9	RESPONSE_TO_DNA_DAMAGE_STIMULUS	5.37187e-07	HMGB2,CHEK1,EXO1,RAD51,CCNA2,POLE2,POLG,RFC3,RAD54L	815	1.89305e-05
43	175	111	17	REGULATION_OF_CELL_CYCLE	6.66134e-16	CHEK1,TTK,FBXO5,CDC25C,BIRC5,NUSAP1,BUB1,CKS2,CCNA2,UBE2C,TIMELESS,MAD2L1,CDKN3,BUB1B,NEK2,CDC7,ZWINT	829	6.52071e-14
43	82	111	20	M_PHASE_OF_MITOTIC_CELL_CYCLE	0	TTK,KIF2C,NDC80,TPX2,CDC25C,KIF15,AURKA,BIRC5,CENPE,NUSAP1,BUB1,CCNA2,CDCA5,UBE2C,KIF11,NCAPH,MAD2L1,BUB1B,NEK2,ZWINT	856	0
43	10	111	4	CHROMOSOME_CONDENSATION	2.91297e-07	TOP2A,NUSAP1,CDCA5,NCAPH	861	1.0693e-05
43	27	111	3	G1_S_TRANSITION_OF_MITOTIC_CELL_CYCLE	0.000617577	CDCA5,CDKN3,CDC7	878	0.0136021
44	166	70	11	SYNAPTIC_TRANSMISSION	4.43682e-11	SYT1,GRM1,KIF5A,GRM7,SYN2,SYT5,HTR2A,DOC2A,CPNE6,ACCN1,CPLX1	460	3.90884e-08
44	181	70	11	TRANSMISSION_OF_NERVE_IMPULSE	1.12943e-10	SYT1,GRM1,KIF5A,GRM7,SYN2,SYT5,HTR2A,DOC2A,CPNE6,ACCN1,CPLX1	818	4.97516e-08
45	166	59	10	SYNAPTIC_TRANSMISSION	1.59425e-10	YWHAH,DRD1,CPNE6,SYT5,SYN2,GRM7,HTR2A,KIF5A,ACCN1,DOC2A	460	1.09609e-07
45	181	59	10	TRANSMISSION_OF_NERVE_IMPULSE	3.73243e-10	YWHAH,DRD1,CPNE6,SYT5,SYN2,GRM7,HTR2A,KIF5A,ACCN1,DOC2A	818	1.09609e-07
47	17	42	3	REGULATION_OF_ACTION_POTENTIAL	8.09845e-06	MBP,MAL,PLP1	475	0.00713473
48	238	65	5	DNA_METABOLIC_PROCESS	0.00175656	TOP2A,POLG,RFC4,EXO1,RFC3	3	0.0468948
48	21	65	4	MITOTIC_CELL_CYCLE_CHECKPOINT	9.22027e-07	BUB1B,ZWINT,BUB1,CCNA2	18	4.06153e-05
48	108	65	13	M_PHASE	1.11022e-16	NDC80,CDC25C,NUSAP1,BUB1B,NEK2,CENPE,KIF2C,ZWINT,BUB1,CCNA2,CDCA5,NCAPH,TPX2	156	1.39729e-14
48	79	65	6	MICROTUBULE_BASED_PROCESS	4.20694e-07	NUSAP1,PRC1,KIF23,KIF4A,KIF2C,STMN1	171	1.95069e-05
48	40	65	7	REGULATION_OF_MITOSIS	1.04704e-10	CDC25C,NUSAP1,BUB1B,NEK2,ZWINT,BUB1,CCNA2	215	7.68701e-09
48	34	65	5	MICROTUBULE_CYTOSKELETON_ORGANIZATION_AND_BIOGENESIS	1.41789e-07	NUSAP1,PRC1,KIF23,KIF2C,STMN1	223	7.80727e-06
48	68	65	4	INTERPHASE	0.000110321	CDC25C,CENPF,CDC7,CDCA5	231	0.00359975
48	183	65	18	CELL_CYCLE_PROCESS	0	NDC80,CDC25C,NUSAP1,PRC1,KIF23,BUB1B,NEK2,CENPE,KIF2C,CENPF,ZWINT,BUB1,CDC7,CCNA2,CDCA5,NCAPH,TPX2,STMN1	254	0
48	15	65	6	MITOTIC_SISTER_CHROMATID_SEGREGATION	9.0864e-12	NDC80,NUSAP1,CENPE,ZWINT,CDCA5,NCAPH	263	8.00512e-10
48	147	65	18	MITOTIC_CELL_CYCLE	0	NDC80,CDC25C,NUSAP1,PRC1,KIF23,BUB1B,NEK2,CENPE,KIF2C,CENPF,ZWINT,BUB1,CDC7,CCNA2,CDCA5,NCAPH,TPX2,STMN1	307	0
48	164	65	15	CELL_CYCLE_PHASE	0	NDC80,CDC25C,NUSAP1,BUB1B,NEK2,CENPE,KIF2C,CENPF,ZWINT,BUB1,CDC7,CCNA2,CDCA5,NCAPH,TPX2	322	0
48	46	65	4	CELL_CYCLE_CHECKPOINT_GO_0000075	2.34763e-05	BUB1B,ZWINT,BUB1,CCNA2	350	0.000861775
48	30	65	8	CHROMOSOME_SEGREGATION	1.10467e-13	TOP2A,NDC80,NUSAP1,CENPE,CENPF,ZWINT,CDCA5,NCAPH	367	1.21652e-11
48	16	65	4	ESTABLISHMENT_OF_ORGANELLE_LOCALIZATION	2.84252e-07	NUSAP1,CENPE,CENPF,CDCA5	419	1.39126e-05
48	9	65	3	MITOTIC_SPINDLE_ORGANIZATION_AND_BIOGENESIS	3.83435e-06	PRC1,KIF23,STMN1	636	0.000153548
48	80	65	13	MITOSIS	0	NDC80,CDC25C,NUSAP1,BUB1B,NEK2,CENPE,KIF2C,ZWINT,BUB1,CCNA2,CDCA5,NCAPH,TPX2	678	0
48	299	65	19	CELL_CYCLE_GO_0007049	0	NDC80,CDC25C,CDC20,NUSAP1,PRC1,KIF23,BUB1B,NEK2,CENPE,KIF2C,CENPF,ZWINT,BUB1,CDC7,CCNA2,CDCA5,NCAPH,TPX2,STMN1	682	0
48	16	65	6	SISTER_CHROMATID_SEGREGATION	1.4497e-11	NDC80,NUSAP1,CENPE,ZWINT,CDCA5,NCAPH	702	1.16107e-09
48	23	65	4	ORGANELLE_LOCALIZATION	1.35671e-06	NUSAP1,CENPE,CENPF,CDCA5	709	5.69173e-05
48	199	65	6	CYTOSKELETON_ORGANIZATION_AND_BIOGENESIS	8.60552e-05	NUSAP1,PRC1,KIF23,KIF4A,KIF2C,STMN1	718	0.00291595
48	111	65	10	CHROMOSOME_ORGANIZATION_AND_BIOGENESIS	7.84794e-12	TOP2A,CENPH,NDC80,EZH2,NUSAP1,CHAF1A,CENPE,ZWINT,CDCA5,NCAPH	733	7.68227e-10
48	50	65	3	DNA_DEPENDENT_DNA_REPLICATION	0.000804046	RFC4,EXO1,RFC3	758	0.0252987
48	62	65	4	INTERPHASE_OF_MITOTIC_CELL_CYCLE	7.6818e-05	CDC25C,CENPF,CDC7,CDCA5	770	0.00270707
48	32	65	5	DNA_PACKAGING	1.03192e-07	TOP2A,NUSAP1,CHAF1A,CDCA5,NCAPH	790	6.06081e-06
48	10	65	3	SPINDLE_ORGANIZATION_AND_BIOGENESIS	5.46336e-06	PRC1,KIF23,STMN1	804	0.00020927
48	175	65	8	REGULATION_OF_CELL_CYCLE	2.31503e-07	CDC25C,NUSAP1,BUB1B,NEK2,ZWINT,BUB1,CDC7,CCNA2	829	1.19973e-05
48	82	65	13	M_PHASE_OF_MITOTIC_CELL_CYCLE	0	NDC80,CDC25C,NUSAP1,BUB1B,NEK2,CENPE,KIF2C,ZWINT,BUB1,CCNA2,CDCA5,NCAPH,TPX2	856	0
48	10	65	4	CHROMOSOME_CONDENSATION	3.33424e-08	TOP2A,NUSAP1,CDCA5,NCAPH	861	2.09819e-06
51	45	33	4	HEMOSTASIS	1.37788e-06	LMAN1,SERPINE1,THBD,PROS1	45	0.000303479
51	54	33	4	REGULATION_OF_BODY_FLUID_LEVELS	2.89055e-06	LMAN1,SERPINE1,THBD,PROS1	292	0.000424429
51	40	33	4	BLOOD_COAGULATION	8.50686e-07	LMAN1,SERPINE1,THBD,PROS1	316	0.000276465
51	296	33	8	RESPONSE_TO_EXTERNAL_STIMULUS	5.11726e-08	LMAN1,LYVE1,SERPINE1,THBD,PLAU,PLAUR,PROS1,CCL7	635	4.5083e-05
51	51	33	4	WOUND_HEALING	2.29304e-06	LMAN1,SERPINE1,THBD,PROS1	640	0.000404034
51	41	33	4	COAGULATION	9.41425e-07	LMAN1,SERPINE1,THBD,PROS1	644	0.000276465
51	180	33	5	RESPONSE_TO_WOUNDING	1.87977e-05	LMAN1,LYVE1,SERPINE1,THBD,PROS1	744	0.0020701
53	166	88	9	SYNAPTIC_TRANSMISSION	1.29734e-07	AMPH,CNTN4,DRD1,CPNE6,KIF5A,SYN2,GRM7,HTR2A,SYT5	460	0.000114296
53	181	88	9	TRANSMISSION_OF_NERVE_IMPULSE	2.71118e-07	AMPH,CNTN4,DRD1,CPNE6,KIF5A,SYN2,GRM7,HTR2A,SYT5	818	0.000119427
55	12	93	3	LEUKOCYTE_CHEMOTAXIS	2.92884e-05	SYK,DOCK2,ITGB2	333	0.00389843
55	225	93	9	IMMUNE_RESPONSE	2.67302e-06	FCGRT,ARHGDIB,NCF4,TNFRSF14,CTSS,FYB,LCP2,LY86,PTPRC	432	0.000470987
55	261	93	7	REN	0.000433674	CTSB,CTSS,RNF144B,HCK,TLR1,GMFG,PTPRC	478	0.0287049
55	27	93	3	PEPTIDYL_TYROSINE_PHOSPHORYLATION	0.000367914	ITGB2,LYN,ABI3	571	0.027011
55	29	93	3	PEPTIDYL_TYROSINE_MODIFICATION	0.000456151	ITGB2,LYN,ABI3	621	0.0287049
55	296	93	8	RESPONSE_TO_EXTERNAL_STIMULUS	0.000158534	SYK,NLRC4,GGCX,DOCK2,ITGB2,RNASE2,S100A8,CYBB	635	0.0126971
55	256	93	10	PROTEIN_AMINO_ACID_PHOSPHORYLATION	8.94233e-07	ITGB2,MKNK1,FYB,FES,HCK,LYN,GMFG,TGFBR1,MERTK,ABI3	724	0.000262606
55	274	93	7	GALNT6	0.00057926	CTSB,CTSS,RNF144B,HCK,TLR1,GMFG,PTPRC	750	0.0340219
55	286	93	10	PHOSPHORYLATION	2.42884e-06	ITGB2,MKNK1,FYB,FES,HCK,LYN,GMFG,TGFBR1,MERTK,ABI3	776	0.000470987
55	14	93	3	LEUKOCYTE_MIGRATION	4.8093e-05	SYK,DOCK2,ITGB2	873	0.00470777
57	238	69	7	DNA_METABOLIC_PROCESS	3.71082e-05	TOP2A,HELLS,BRCA1,EXO1,RFC3,CDT1,RAD51	3	0.00116758
57	119	69	4	DNA_REPAIR	0.00117102	BRCA1,EXO1,RFC3,RAD51	13	0.0286574
57	21	69	6	MITOTIC_CELL_CYCLE_CHECKPOINT	1.40151e-10	TTK,KNTC1,BUB1,BUB1B,ZWINT,CCNA2	18	8.23155e-09
57	15	69	3	CYTOKINESIS	2.4476e-05	RACGAP1,NUSAP1,PRC1	26	0.000862534
57	192	69	5	RESPONSE_TO_ENDOGENOUS_STIMULUS	0.000887629	BRCA1,EXO1,RFC3,CCNA2,RAD51	133	0.023
57	108	69	18	M_PHASE	0	TTK,NDC80,KIF15,NUSAP1,KNTC1,BUB1,BUB1B,CENPE,CDC25C,KIF2C,ZWINT,KIF11,NCAPH,CDCA5,CCNA2,UBE2C,NEK2,RAD51	156	0
57	79	69	7	MICROTUBULE_BASED_PROCESS	2.22532e-08	TTK,NUSAP1,PRC1,KIF23,KIF4A,KIF2C,KIF11	171	1.08917e-06
57	50	69	3	PEX2	0.000956881	RACGAP1,CENPE,CENPH	187	0.0240861
57	40	69	10	REGULATION_OF_MITOSIS	2.22045e-16	TTK,NUSAP1,KNTC1,BUB1,BUB1B,CDC25C,ZWINT,CCNA2,UBE2C,NEK2	215	2.44527e-14
57	34	69	6	MICROTUBULE_CYTOSKELETON_ORGANIZATION_AND_BIOGENESIS	3.33915e-09	TTK,NUSAP1,PRC1,KIF23,KIF2C,KIF11	223	1.73046e-07
57	183	69	23	CELL_CYCLE_PROCESS	0	TTK,FBXO5,NDC80,KIF15,RACGAP1,NUSAP1,KNTC1,PRC1,BUB1,KIF23,BUB1B,CDC7,CENPE,CDC25C,KIF2C,ZWINT,KIF11,NCAPH,CDCA5,CCNA2,UBE2C,NEK2,RAD51	254	0
57	15	69	6	MITOTIC_SISTER_CHROMATID_SEGREGATION	1.31644e-11	NDC80,NUSAP1,CENPE,ZWINT,NCAPH,CDCA5	263	9.66483e-10
57	147	69	21	MITOTIC_CELL_CYCLE	0	TTK,FBXO5,NDC80,KIF15,NUSAP1,KNTC1,PRC1,BUB1,KIF23,BUB1B,CDC7,CENPE,CDC25C,KIF2C,ZWINT,KIF11,NCAPH,CDCA5,CCNA2,UBE2C,NEK2	307	0
57	164	69	19	CELL_CYCLE_PHASE	0	TTK,NDC80,KIF15,NUSAP1,KNTC1,BUB1,BUB1B,CDC7,CENPE,CDC25C,KIF2C,ZWINT,KIF11,NCAPH,CDCA5,CCNA2,UBE2C,NEK2,RAD51	322	0
57	46	69	8	CELL_CYCLE_CHECKPOINT_GO_0000075	7.73714e-12	TTK,KNTC1,BUB1,CCNE2,BUB1B,ZWINT,CCNA2,CDT1	350	6.19675e-10
57	30	69	8	CHROMOSOME_SEGREGATION	1.82299e-13	TOP2A,NDC80,NUSAP1,BRCA1,CENPE,ZWINT,NCAPH,CDCA5	367	1.60605e-11
57	16	69	3	ESTABLISHMENT_OF_ORGANELLE_LOCALIZATION	3.00407e-05	NUSAP1,CENPE,CDCA5	419	0.00101792
57	17	69	3	CELL_DIVISION	3.63768e-05	RACGAP1,NUSAP1,PRC1	485	0.00116758
57	91	69	4	DNA_REPLICATION	0.00042748	EXO1,RFC3,CDT1,RAD51	543	0.0117691
57	44	69	3	DNA_RECOMBINATION	0.000657397	BRCA1,EXO1,RAD51	619	0.0175505
57	9	69	4	MITOTIC_SPINDLE_ORGANIZATION_AND_BIOGENESIS	2.55917e-08	TTK,PRC1,KIF23,KIF11	636	1.18665e-06
57	80	69	17	MITOSIS	0	TTK,NDC80,KIF15,NUSAP1,KNTC1,BUB1,BUB1B,CENPE,CDC25C,KIF2C,ZWINT,KIF11,NCAPH,CDCA5,CCNA2,UBE2C,NEK2	678	0
57	299	69	25	CELL_CYCLE_GO_0007049	0	TTK,FBXO5,NDC80,KIF15,RACGAP1,NUSAP1,KNTC1,PRC1,BUB1,KIF23,CCNE2,BUB1B,CDC7,CENPE,CDC25C,KIF2C,ZWINT,KIF11,NCAPH,CDCA5,CCNA2,CDT1,UBE2C,NEK2,RAD51	682	0
57	16	69	6	SISTER_CHROMATID_SEGREGATION	2.09992e-11	NDC80,NUSAP1,CENPE,ZWINT,NCAPH,CDCA5	702	1.32145e-09
57	23	69	3	ORGANELLE_LOCALIZATION	9.3175e-05	NUSAP1,CENPE,CDCA5	709	0.00273624
57	199	69	8	CYTOSKELETON_ORGANIZATION_AND_BIOGENESIS	9.83029e-07	TTK,RACGAP1,NUSAP1,PRC1,KIF23,KIF4A,KIF2C,KIF11	718	3.76543e-05
57	111	69	10	CHROMOSOME_ORGANIZATION_AND_BIOGENESIS	1.46017e-11	TOP2A,NDC80,EZH2,NUSAP1,HELLS,CENPE,CENPH,ZWINT,NCAPH,CDCA5	733	9.89543e-10
57	229	69	5	CIDEC	0.00193581	TOP2A,TTK,BRCA1,UBE2C,RAD51	757	0.0437294
57	50	69	4	DNA_DEPENDENT_DNA_REPLICATION	4.1501e-05	EXO1,RFC3,CDT1,RAD51	758	0.00126077
57	62	69	3	INTERPHASE_OF_MITOTIC_CELL_CYCLE	0.0017862	CDC7,CDC25C,CDCA5	770	0.0421523
57	32	69	5	DNA_PACKAGING	1.39696e-07	TOP2A,NUSAP1,HELLS,NCAPH,CDCA5	790	5.59418e-06
57	10	69	4	SPINDLE_ORGANIZATION_AND_BIOGENESIS	4.25284e-08	TTK,PRC1,KIF23,KIF11	804	1.78417e-06
57	155	69	5	RESPONSE_TO_DNA_DAMAGE_STIMULUS	0.000335527	BRCA1,EXO1,RFC3,CCNA2,RAD51	815	0.00953547
57	175	69	14	REGULATION_OF_CELL_CYCLE	4.44089e-15	TTK,FBXO5,NUSAP1,KNTC1,BUB1,CCNE2,BUB1B,CDC7,CDC25C,ZWINT,CCNA2,CDT1,UBE2C,NEK2	829	4.34714e-13
57	82	69	17	M_PHASE_OF_MITOTIC_CELL_CYCLE	0	TTK,NDC80,KIF15,NUSAP1,KNTC1,BUB1,BUB1B,CENPE,CDC25C,KIF2C,ZWINT,KIF11,NCAPH,CDCA5,CCNA2,UBE2C,NEK2	856	0
57	10	69	4	CHROMOSOME_CONDENSATION	4.25284e-08	TOP2A,NUSAP1,NCAPH,CDCA5	861	1.78417e-06
58	166	95	11	SYNAPTIC_TRANSMISSION	1.31054e-09	SYT5,SYN2,DRD1,CPNE6,GRM7,ACCN1,HTR2A,KIF5A,CPLX1,DOC2A,DBH	460	1.15459e-06
58	24	95	3	REGULATION_OF_HEART_CONTRACTION	0.000274164	KCNJ12,TNNT2,RYR2	473	0.0402564
58	26	95	3	CYTOSKELETON_DEPENDENT_INTRACELLULAR_TRANSPORT	0.000349476	NEFL,TNNT2,KIF5A	774	0.043984
58	181	95	11	TRANSMISSION_OF_NERVE_IMPULSE	3.27211e-09	SYT5,SYN2,DRD1,CPNE6,GRM7,ACCN1,HTR2A,KIF5A,CPLX1,DOC2A,DBH	818	1.44137e-06
59	17	21	3	REGULATION_OF_ACTION_POTENTIAL	9.49928e-07	MAL,PLP1,MBP	475	0.000836886
59	121	21	4	CENTRAL_NERVOUS_SYSTEM_DEVELOPMENT	1.10844e-05	MAL,MOG,MBP,SH3GL3	844	0.00488267
60	108	46	9	M_PHASE	7.20402e-12	KIF2C,KIF15,NUSAP1,UBE2C,BUB1B,NEK2,CENPE,TPX2,CDC25C	156	9.06677e-10
60	79	46	5	MICROTUBULE_BASED_PROCESS	1.79384e-06	KIF2C,NUSAP1,PRC1,KIF23,KIF4A	171	0.000131698
60	40	46	5	REGULATION_OF_MITOSIS	5.64446e-08	NUSAP1,UBE2C,BUB1B,NEK2,CDC25C	215	6.21596e-06
60	34	46	4	MICROTUBULE_CYTOSKELETON_ORGANIZATION_AND_BIOGENESIS	1.70488e-06	KIF2C,NUSAP1,PRC1,KIF23	223	0.000131698
60	68	46	3	INTERPHASE	0.000718051	CENPF,CDC7,CDC25C	231	0.0253041
60	183	46	13	CELL_CYCLE_PROCESS	6.66134e-16	KIF2C,CENPF,KIF15,NUSAP1,PRC1,KIF23,UBE2C,BUB1B,NEK2,CDC7,CENPE,TPX2,CDC25C	254	1.95621e-13
60	147	46	13	MITOTIC_CELL_CYCLE	0	KIF2C,CENPF,KIF15,NUSAP1,PRC1,KIF23,UBE2C,BUB1B,NEK2,CDC7,CENPE,TPX2,CDC25C	307	0
60	164	46	11	CELL_CYCLE_PHASE	2.8999e-13	KIF2C,CENPF,KIF15,NUSAP1,UBE2C,BUB1B,NEK2,CDC7,CENPE,TPX2,CDC25C	322	6.38704e-11
60	30	46	4	CHROMOSOME_SEGREGATION	1.0151e-06	TOP2A,CENPF,NUSAP1,CENPE	367	8.94301e-05
60	16	46	3	ESTABLISHMENT_OF_ORGANELLE_LOCALIZATION	8.81399e-06	CENPF,NUSAP1,CENPE	419	0.000597317
60	80	46	9	MITOSIS	4.50084e-13	KIF2C,KIF15,NUSAP1,UBE2C,BUB1B,NEK2,CENPE,TPX2,CDC25C	678	7.93049e-11
60	299	46	15	CELL_CYCLE_GO_0007049	5.55112e-16	KIF2C,CENPF,KIF15,NUSAP1,PRC1,KIF23,CKS2,UBE2C,BUB1B,NEK2,CDC7,CENPE,CDC20,TPX2,CDC25C	682	1.95621e-13
60	23	46	3	ORGANELLE_LOCALIZATION	2.75233e-05	CENPF,NUSAP1,CENPE	709	0.00161653
60	199	46	5	CYTOSKELETON_ORGANIZATION_AND_BIOGENESIS	0.00015632	KIF2C,NUSAP1,PRC1,KIF23,KIF4A	718	0.00765098
60	111	46	5	CHROMOSOME_ORGANIZATION_AND_BIOGENESIS	9.59354e-06	TOP2A,EZH2,NUSAP1,CENPE,CENPH	733	0.000603708
60	62	46	3	INTERPHASE_OF_MITOTIC_CELL_CYCLE	0.000547772	CENPF,CDC7,CDC25C	770	0.0219358
60	175	46	7	REGULATION_OF_CELL_CYCLE	3.03428e-07	NUSAP1,CKS2,UBE2C,BUB1B,NEK2,CDC7,CDC25C	829	2.97022e-05
60	82	46	9	M_PHASE_OF_MITOTIC_CELL_CYCLE	5.66658e-13	KIF2C,KIF15,NUSAP1,UBE2C,BUB1B,NEK2,CENPE,TPX2,CDC25C	856	8.32043e-11
61	256	50	6	DEFENSE_RESPONSE	7.77112e-05	NCF1,CD84,NLRC4,SP140,PTPRC,CSF3R	247	0.0342318
62	166	53	7	SYNAPTIC_TRANSMISSION	5.7779e-07	SYT5,ACCN1,GRM7,DRD1,KIF5A,HTR2A,CPLX1	460	0.000455626
62	181	53	7	TRANSMISSION_OF_NERVE_IMPULSE	1.03434e-06	SYT5,ACCN1,GRM7,DRD1,KIF5A,HTR2A,CPLX1	818	0.000455626
65	29	82	4	NEGATIVE_REGULATION_OF_MULTICELLULAR_ORGANISMAL_PROCESS	9.07272e-06	INHA,F2,TMPRSS6,AHSG	37	0.00799306
67	166	53	8	SYNAPTIC_TRANSMISSION	2.97907e-08	SYT1,SYN2,CPNE6,GRM7,HTR2A,SYT5,ACCN1,CPLX1	460	2.57123e-05
67	183	53	5	VESICLE_MEDIATED_TRANSPORT	0.000208478	SYT1,CPLX2,CPNE6,CPLX1,DNM1	579	0.0306115
67	23	53	3	EXOCYTOSIS	4.22247e-05	SYT1,CPLX2,CPLX1	588	0.00743999
67	181	53	8	TRANSMISSION_OF_NERVE_IMPULSE	5.83706e-08	SYT1,SYN2,CPNE6,GRM7,HTR2A,SYT5,ACCN1,CPLX1	818	2.57123e-05
68	166	102	10	SYNAPTIC_TRANSMISSION	3.83395e-08	SYT1,HTR2A,SYN2,HTR1E,SYT5,DRD1,KIF5A,CPLX1,CPNE6,GAD2	460	3.37771e-05
68	23	102	3	EXOCYTOSIS	0.000296979	SYT1,CPLX2,CPLX1	588	0.0436064
68	181	102	10	TRANSMISSION_OF_NERVE_IMPULSE	8.68477e-08	SYT1,HTR2A,SYN2,HTR1E,SYT5,DRD1,KIF5A,CPLX1,CPNE6,GAD2	818	3.82564e-05
69	17	58	3	REGULATION_OF_ACTION_POTENTIAL	2.15626e-05	MBP,MAL,PLP1	475	0.0189966
70	225	27	4	IMMUNE_RESPONSE	0.000346121	FCGR3A,FCGR1A,RGS1,TREM2	432	0.0458495
70	61	27	3	G_PROTEIN_SIGNALING_COUPLED_TO_CAMP_NUCLEOTIDE_SECOND_MESSENGER	0.000105389	ADORA3,RGS1,FPR1	491	0.0324901
70	143	27	4	SECOND_MESSENGER_MEDIATED_SIGNALING	6.05254e-05	GAP43,ADORA3,RGS1,FPR1	589	0.0324901
70	95	27	3	G_PROTEIN_SIGNALING_COUPLED_TO_CYCLIC_NUCLEOTIDE_SECOND_MESSENGER	0.000391645	ADORA3,RGS1,FPR1	590	0.0458495
70	97	27	3	CYCLIC_NUCLEOTIDE_MEDIATED_SIGNALING	0.00041634	ADORA3,RGS1,FPR1	812	0.0458495
70	62	27	3	CAMP_MEDIATED_SIGNALING	0.000110636	ADORA3,RGS1,FPR1	866	0.0324901
71	41	54	3	CYTOKINE_METABOLIC_PROCESS	0.000258705	TLR7,TLR1,IL18	239	0.0325599
71	70	54	4	CYTOKINE_PRODUCTION	5.96096e-05	TLR7,TLR1,PYCARD,IL18	304	0.0175054
71	225	54	10	IMMUNE_RESPONSE	1.2457e-09	FYB,MR1,TLR7,CTSS,PTPRC,LY86,IL18,NCF4,ARHGDIB,LCP2	432	9.51541e-07
71	261	54	6	REN	0.000133806	TLR7,CTSS,PTPRC,TLR1,GMFG,HCK	478	0.0294708
71	40	54	3	CYTOKINE_BIOSYNTHETIC_PROCESS	0.00024029	TLR7,TLR1,IL18	624	0.0325599
71	274	54	6	GALNT6	0.000174297	TLR7,CTSS,PTPRC,TLR1,GMFG,HCK	750	0.0307111
72	17	53	3	REGULATION_OF_ACTION_POTENTIAL	1.64188e-05	MAL,MBP,PLP1	475	0.00723246
72	121	53	5	CENTRAL_NERVOUS_SYSTEM_DEVELOPMENT	2.94231e-05	SH3GL3,MAL,MOG,MBP,SERPINI1	844	0.00864059
73	166	98	9	SYNAPTIC_TRANSMISSION	3.30035e-07	SYT1,SYT5,KIF5A,HTR2A,CPLX1,DRD1,GRM7,SYN2,GAD2	460	0.000290761
73	23	98	3	EXOCYTOSIS	0.000263958	SYT1,CPLX2,CPLX1	588	0.033221
73	26	98	3	CYTOSKELETON_DEPENDENT_INTRACELLULAR_TRANSPORT	0.000382906	TNNT2,KIF5A,NEFL	774	0.0421675
73	181	98	9	TRANSMISSION_OF_NERVE_IMPULSE	6.84514e-07	SYT1,SYT5,KIF5A,HTR2A,CPLX1,DRD1,GRM7,SYN2,GAD2	818	0.000301529
74	166	69	9	SYNAPTIC_TRANSMISSION	1.49662e-08	GRM7,DRD1,SYT5,CPNE6,HTR2A,KIF5A,ACCN1,SYN2,DBH	460	9.318e-06
74	181	69	9	TRANSMISSION_OF_NERVE_IMPULSE	3.17298e-08	GRM7,DRD1,SYT5,CPNE6,HTR2A,KIF5A,ACCN1,SYN2,DBH	818	9.318e-06

## Sheet: (B)Two-factor_module_KEGG
Module_Number	The number of genes in function	The number of genes in module	The number of common gene	Description	p-value	related_gene	pathway name	adjusted_p-value
1	60	225	8	KEGG_COMPLEMENT_AND_COAGULATION_CASCADES	8.31764e-07	CR2,PROC,C4BPB,C8A,SERPINF2,F2,C8B,KNG1	179	0.000252856
2	35	62	3	KEGG_DNA_REPLICATION	0.000242698	RFC4,RNASEH2A,RFC3	86	0.0147561
2	54	62	6	KEGG_CELL_CYCLE	3.14519e-08	PTTG1,CDC25C,CCNB1,BUB1,CCNA2,CDC6	124	9.56138e-06
2	57	62	5	CCNE1	1.57846e-06	CCNB2,TTK,PTTG2,MAD2L1,E2F2	125	0.000159951
2	57	62	5	KEGG_OOCYTE_MEIOSIS	1.57846e-06	PTTG1,PTTG2,CDC25C,CCNB1,BUB1	127	0.000159951
2	22	62	3	CCNA2	5.89765e-05	CCNB2,CDC25C,CCNB1	234	0.00448221
3	60	187	11	KEGG_COMPLEMENT_AND_COAGULATION_CASCADES	2.78151e-11	CR2,PROC,BDKRB1,CD55,C4BPB,C8A,F10,F2,SERPINF2,C8B,MBL2	179	8.45579e-09
4	60	218	11	KEGG_COMPLEMENT_AND_COAGULATION_CASCADES	1.4509e-10	CR2,PROC,BDKRB1,CD55,C4BPB,C8A,F10,F2,SERPINF2,C8B,MBL2	179	4.41074e-08
6	23	105	3	KEGG_MISMATCH_REPAIR	0.00032342	EXO1,RFC4,RFC3	96	0.019664
6	54	105	8	KEGG_CELL_CYCLE	9.24088e-10	CHEK1,PTTG1,CDC25C,CDC6,BUB1,CCNA2,CCNB1,CDC20	124	2.80923e-07
6	57	105	5	CCNE1	2.12154e-05	CCNB2,TTK,MAD2L1,BUB1B,E2F2	125	0.00214983
6	57	105	6	KEGG_OOCYTE_MEIOSIS	1.0325e-06	PTTG1,FBXO5,CDC25C,BUB1,CCNB1,CDC20	127	0.00015694
6	22	105	3	CCNA2	0.000282442	CCNB2,CDC25C,CCNB1	234	0.019664
7	57	72	3	SORT1	0.00158412	NAPSA,NAGA,FUCA1	137	0.0279177
7	57	72	3	KEGG_CELL_ADHESION_MOLECULES_CAMS	0.00158412	HLA-DPA1,CD4,ITGB2	169	0.0279177
7	58	72	4	HLA-DPB1	8.82462e-05	HLA-DOA,HLA-DMA,HLA-DRA,PTPRC	170	0.0024388
7	53	72	4	KEGG_ANTIGEN_PROCESSING_AND_PRESENTATION	6.1841e-05	HLA-DOA,HLA-DMA,CD4,CTSS	181	0.0024388
7	23	72	3	IL2RA	0.000105793	CSF3R,HLA-DRA,CD37	194	0.0026801
7	58	72	4	KEGG_NATURAL_KILLER_CELL_MEDIATED_CYTOTOXICITY	8.82462e-05	ITGB2,VAV1,PLCG2,FCER1G	195	0.0024388
7	60	72	3	KEGG_B_CELL_RECEPTOR_SIGNALING_PATHWAY	0.00183669	SYK,VAV1,PIK3AP1	200	0.0279177
7	59	72	3	KEGG_FC_EPSILON_RI_SIGNALING_PATHWAY	0.0017499	SYK,VAV1,FCER1G	202	0.0279177
7	57	72	3	KEGG_FC_GAMMA_R_MEDIATED_PHAGOCYTOSIS	0.00158412	HCK,VAV1,PLCG2	204	0.0279177
7	30	72	3	MARCKS	0.000237657	SYK,PTPRC,NCF1	205	0.00555753
7	55	72	3	KEGG_LEUKOCYTE_TRANSENDOTHELIAL_MIGRATION	0.00142857	ITGB2,VAV1,PLCG2	206	0.0279177
7	43	72	4	KEGG_INTESTINAL_IMMUNE_NETWORK_FOR_IGA_PRODUCTION	2.68693e-05	HLA-DOA,HLA-DPA1,HLA-DMA,HLA-DRA	208	0.00163365
7	40	72	4	KEGG_TYPE_I_DIABETES_MELLITUS	2.00806e-05	HLA-DOA,HLA-DPA1,HLA-DMA,HLA-DRA	240	0.00152613
7	55	72	4	KEGG_LEISHMANIA_INFECTION	7.1589e-05	HLA-DOA,HLA-DPA1,HLA-DMA,ITGB2	260	0.0024388
7	58	72	3	CSF1R	0.00166572	CSF3R,TGFBR1,PLCG2	263	0.0279177
7	27	72	5	KEGG_ASTHMA	7.05554e-08	HLA-DOA,HLA-DPA1,HLA-DMA,HLA-DRA,FCER1G	289	2.14488e-05
7	47	72	4	KEGG_AUTOIMMUNE_THYROID_DISEASE	3.83635e-05	HLA-DOA,HLA-DPA1,HLA-DMA,HLA-DRA	290	0.00194375
7	34	72	4	KEGG_ALLOGRAFT_REJECTION	1.03782e-05	HLA-DOA,HLA-DPA1,HLA-DMA,HLA-DRA	294	0.00148404
7	37	72	4	KEGG_GRAFT_VERSUS_HOST_DISEASE	1.46451e-05	HLA-DOA,HLA-DPA1,HLA-DMA,HLA-DRA	295	0.00148404
7	57	72	4	KEGG_VIRAL_MYOCARDITIS	8.24108e-05	HLA-DOA,HLA-DPA1,HLA-DMA,ITGB2	303	0.0024388
8	43	41	3	KEGG_PROTEASOME	0.000130997	PSME2,PSMB9,PSMB8	90	0.0044248
8	52	41	4	HLA-F	6.03483e-06	HLA-B,HLA-A,HLA-C,HLA-E	139	0.000229323
8	57	41	3	KEGG_CELL_ADHESION_MOLECULES_CAMS	0.000303723	HLA-G,HLA-E,HLA-F	169	0.00883753
8	58	41	3	HLA-DPB1	0.000319779	HLA-B,HLA-A,HLA-C	170	0.00883753
8	53	41	5	KEGG_ANTIGEN_PROCESSING_AND_PRESENTATION	1.32745e-07	HLA-G,TAP1,HLA-B,HLA-A,HLA-C	181	6.72576e-06
8	23	41	4	KIR2DL4	2.07137e-07	HLA-E,HLA-F,PSME2,B2M	182	8.99568e-06
8	40	41	6	KEGG_TYPE_I_DIABETES_MELLITUS	3.67485e-10	HLA-G,HLA-B,HLA-A,HLA-C,HLA-E,HLA-F	240	3.72385e-08
8	47	41	6	KEGG_AUTOIMMUNE_THYROID_DISEASE	1.01594e-09	HLA-G,HLA-B,HLA-A,HLA-C,HLA-E,HLA-F	290	7.72116e-08
8	34	41	6	KEGG_ALLOGRAFT_REJECTION	1.3007e-10	HLA-G,HLA-B,HLA-A,HLA-C,HLA-E,HLA-F	294	3.40028e-08
8	37	41	6	KEGG_GRAFT_VERSUS_HOST_DISEASE	2.23703e-10	HLA-G,HLA-B,HLA-A,HLA-C,HLA-E,HLA-F	295	3.40028e-08
8	57	41	6	KEGG_VIRAL_MYOCARDITIS	3.376e-09	HLA-G,HLA-B,HLA-A,HLA-C,HLA-E,HLA-F	303	2.05261e-07
11	58	76	5	KEGG_FOCAL_ADHESION	4.75076e-06	LAMC1,FN1,LAMA4,LAMB1,THBS1	163	0.000288846
11	60	76	9	MAPK9	3.56537e-12	COL5A2,ITGA4,ITGB1,COL5A1,COL3A1,COL4A2,ITGA5,PDGFRB,COL4A1	164	5.41936e-10
11	61	76	15	KEGG_ECM_RECEPTOR_INTERACTION	0	COL5A2,ITGA4,LAMC1,ITGB1,FN1,COL5A1,LAMA4,COL3A1,HSPG2,COL4A2,ITGA5,LAMB1,COL1A1,COL1A2,COL4A1	167	0
11	61	76	6	KEGG_PATHWAYS_IN_CANCER	2.27375e-07	LAMC1,FN1,LAMA4,LAMB1,FZD4,CTBP2	262	1.72805e-05
11	60	76	7	KEGG_SMALL_CELL_LUNG_CANCER	6.25109e-09	LAMC1,ITGB1,FN1,LAMA4,COL4A2,LAMB1,COL4A1	286	6.33444e-07
11	60	76	4	KEGG_HYPERTROPHIC_CARDIOMYOPATHY_HCM	0.000124462	ITGA4,ITGB1,TPM4,ITGA5	297	0.00540522
11	60	76	4	KEGG_DILATED_CARDIOMYOPATHY	0.000124462	ITGA4,ITGB1,TPM4,ITGA5	301	0.00540522
13	15	111	4	KEGG_OTHER_GLYCAN_DEGRADATION	1.84842e-06	MANBA,HEXB,MAN2B1,FUCA1	37	0.000163127
13	59	111	4	CXCR4	0.000499129	RAC2,HCK,LYN,NCF1	116	0.0101124
13	61	111	6	KEGG_LYSOSOME	2.14641e-06	CTSB,LAPTM5,CTSL1,CTSC,CTSS,CTSH	136	0.000163127
13	57	111	7	SORT1	6.16171e-08	MANBA,HEXB,MAN2B1,NPC2,SUMF1,FUCA1,CD68	137	1.87316e-05
13	53	111	4	KEGG_ANTIGEN_PROCESSING_AND_PRESENTATION	0.000330475	HLA-DMA,IFI30,CTSL1,CTSS	181	0.00913314
13	57	111	4	KEGG_NOD_LIKE_RECEPTOR_SIGNALING_PATHWAY	0.000437358	PYCARD,TNFAIP3,IL1B,IL18	186	0.00949693
13	51	111	4	KEGG_CYTOSOLIC_DNA_SENSING_PATHWAY	0.000284741	PYCARD,RIPK3,IL1B,IL18	189	0.00865612
13	58	111	5	KEGG_NATURAL_KILLER_CELL_MEDIATED_CYTOTOXICITY	3.02197e-05	FCER1G,ITGB2,VAV1,PLCG2,LCP2	195	0.00131215
13	60	111	4	KEGG_B_CELL_RECEPTOR_SIGNALING_PATHWAY	0.000532233	VAV1,SYK,BTK,RAC2	200	0.0101124
13	59	111	5	KEGG_FC_EPSILON_RI_SIGNALING_PATHWAY	3.28549e-05	FCER1G,VAV1,SYK,BTK,RAC2	202	0.00131215
13	14	111	3	PIK3CA	8.1524e-05	PLCG2,LCP2,LYN	203	0.0027537
13	57	111	6	KEGG_FC_GAMMA_R_MEDIATED_PHAGOCYTOSIS	1.4314e-06	FCGR2A,DOCK2,VAV1,PLCG2,RAC2,HCK	204	0.000163127
13	30	111	4	MARCKS	3.45304e-05	PTPRC,SYK,LYN,NCF1	205	0.00131215
13	55	111	4	KEGG_LEUKOCYTE_TRANSENDOTHELIAL_MIGRATION	0.000381245	ITGB2,VAV1,PLCG2,RHOH	206	0.00949693
13	40	111	3	KEGG_TYPE_I_DIABETES_MELLITUS	0.00196695	HLA-DMA,HLA-DPB1,IL1B	240	0.0310081
13	55	111	5	KEGG_LEISHMANIA_INFECTION	2.3286e-05	HLA-DMA,FCGR2A,ITGB2,HLA-DPB1,IL1B	260	0.00131215
13	27	111	3	KEGG_ASTHMA	0.000617577	HLA-DMA,FCER1G,HLA-DPB1	289	0.0110437
13	37	111	3	KEGG_GRAFT_VERSUS_HOST_DISEASE	0.00156798	HLA-DMA,HLA-DPB1,IL1B	295	0.0264814
13	57	111	4	KEGG_VIRAL_MYOCARDITIS	0.000437358	HLA-DMA,ITGB2,HLA-DPB1,RAC2	303	0.00949693
16	57	281	8	BDKRB2	2.9349e-06	RYR2,GRM1,CAMK2A,GRIN2A,PDE1B,ATP2B3,ATP2B2,GRIN1	107	0.00089221
16	57	281	7	EDNRA	3.03798e-05	GRM1,HRH3,GRIN2A,HTR1E,GRM7,GRIN1,GABBR2	122	0.00461772
16	54	281	6	KEGG_CARDIAC_MUSCLE_CONTRACTION	0.000199801	CACNA2D3,TPM3,RYR2,CACNB1,SLC9A6,CACNG2	146	0.0151849
16	53	281	6	KEGG_AMYOTROPHIC_LATERAL_SCLEROSIS_ALS	0.000179955	NEFL,NEFM,NEFH,PPP3CB,GRIN2A,GRIN1	251	0.0151849
16	60	281	6	KEGG_HYPERTROPHIC_CARDIOMYOPATHY_HCM	0.000357904	CACNA2D3,TPM3,RYR2,CACNG3,CACNB1,CACNG2	297	0.0217605
17	58	169	4	KEGG_CHEMOKINE_SIGNALING_PATHWAY	0.00222625	VAV1,AKT1,ARRB2,ADRBK2	114	0.03562
17	59	169	4	CXCR4	0.00237073	NCF1,CCR5,RAP1A,HCK	116	0.036035
17	60	169	4	MAPK9	0.00252153	RAP1A,VAV1,COL2A1,ITGAV	164	0.0365021
17	57	169	8	KEGG_CELL_ADHESION_MOLECULES_CAMS	6.18377e-08	PDCD1LG2,CDH5,CD4,CD34,SELL,SELPLG,ITGAV,ITGB2	169	3.09024e-06
17	58	169	8	HLA-DPB1	7.11568e-08	HLA-DOA,HLA-DMA,HLA-DQA2,CD226,HLA-DQB1,PTPRC,CD2,PVR	170	3.09024e-06
17	53	169	4	KEGG_ANTIGEN_PROCESSING_AND_PRESENTATION	0.00159391	HLA-DOA,HLA-DMA,CD4,CTSS	181	0.0302842
17	23	169	3	KIR2DL4	0.00129194	HLA-DQA2,HLA-DQA1,HLA-DQB1	182	0.0279756
17	58	169	4	KEGG_JAK_STAT_SIGNALING_PATHWAY	0.00222625	CSF3R,AKT1,PIAS4,IL13RA1	190	0.03562
17	23	169	3	IL2RA	0.00129194	CSF3R,CD37,CD2	194	0.0279756
17	58	169	6	KEGG_NATURAL_KILLER_CELL_MEDIATED_CYTOTOXICITY	1.79476e-05	PRF1,FCER1G,VAV1,PTK2B,LCP2,ITGB2	195	0.000496006
17	61	169	4	KEGG_T_CELL_RECEPTOR_SIGNALING_PATHWAY	0.00267879	CD4,VAV1,AKT1,LCP2	198	0.037016
17	55	169	5	KEGG_LEUKOCYTE_TRANSENDOTHELIAL_MIGRATION	0.00017172	CDH5,NCF4,VAV1,PTK2B,ITGB2	206	0.00435024
17	43	169	6	KEGG_INTESTINAL_IMMUNE_NETWORK_FOR_IGA_PRODUCTION	3.04038e-06	HLA-DOA,HLA-DMA,HLA-DQA2,IL10,HLA-DQA1,HLA-DQB1	208	9.24275e-05
17	58	169	4	WASF1	0.00222625	ITGAX,ITGAV,GNA13,ITGB2	226	0.03562
17	40	169	7	KEGG_TYPE_I_DIABETES_MELLITUS	8.74684e-08	HLA-DOA,PRF1,HLA-DMA,FASLG,HLA-DQA2,HLA-DQA1,HLA-DQB1	240	3.3238e-06
17	51	169	4	KEGG_PATHOGENIC_ESCHERICHIA_COLI_INFECTION	0.00138038	TLR5,TUBB,HCLS1,TUBA1A	259	0.0279756
17	55	169	8	KEGG_LEISHMANIA_INFECTION	4.63041e-08	HLA-DOA,HLA-DMA,HLA-DQA2,NCF4,IL10,HLA-DQA1,HLA-DQB1,ITGB2	260	3.00787e-06
17	27	169	9	KEGG_ASTHMA	2.03382e-12	HLA-DOA,RNASE3,HLA-DMA,HLA-DQA2,FCER1G,IL10,HLA-DQA1,HLA-DQB1,PRG2	289	6.18281e-10
17	47	169	8	KEGG_AUTOIMMUNE_THYROID_DISEASE	1.27544e-08	HLA-DOA,PRF1,HLA-DMA,FASLG,HLA-DQA2,IL10,HLA-DQA1,HLA-DQB1	290	1.29245e-06
17	34	169	8	KEGG_ALLOGRAFT_REJECTION	8.17723e-10	HLA-DOA,PRF1,HLA-DMA,FASLG,HLA-DQA2,IL10,HLA-DQA1,HLA-DQB1	294	1.24294e-07
17	37	169	7	KEGG_GRAFT_VERSUS_HOST_DISEASE	4.94715e-08	HLA-DOA,PRF1,HLA-DMA,FASLG,HLA-DQA2,HLA-DQA1,HLA-DQB1	295	3.00787e-06
17	57	169	7	KEGG_VIRAL_MYOCARDITIS	1.08331e-06	HLA-DOA,PRF1,HLA-DMA,HLA-DQA2,HLA-DQA1,HLA-DQB1,ITGB2	303	3.65918e-05
18	43	85	3	KEGG_PROTEASOME	0.00112733	PSMF1,PSME1,PSME2	90	0.0380786
18	57	85	4	KEGG_CYTOKINE_CYTOKINE_RECEPTOR_INTERACTION	0.000157266	TNFRSF14,CCL2,TNFSF14,CCR2	109	0.00597611
18	53	85	4	KEGG_ANTIGEN_PROCESSING_AND_PRESENTATION	0.000118286	TAP1,HLA-A,HLA-B,CD4	181	0.00513697
18	23	85	4	KIR2DL4	3.98869e-06	HLA-F,PSME1,HLA-E,PSME2	182	0.00115002
18	40	85	4	KEGG_TYPE_I_DIABETES_MELLITUS	3.86997e-05	HLA-A,HLA-F,HLA-E,HLA-B	240	0.00235294
18	47	85	4	KEGG_AUTOIMMUNE_THYROID_DISEASE	7.3635e-05	HLA-A,HLA-F,HLA-E,HLA-B	290	0.00373084
18	34	85	4	KEGG_ALLOGRAFT_REJECTION	2.00709e-05	HLA-A,HLA-F,HLA-E,HLA-B	294	0.00203385
18	37	85	4	KEGG_GRAFT_VERSUS_HOST_DISEASE	2.82736e-05	HLA-A,HLA-F,HLA-E,HLA-B	295	0.00214879
18	57	85	5	KEGG_VIRAL_MYOCARDITIS	7.56589e-06	HLA-A,HLA-F,HLA-E,HLA-B,ACTB	303	0.00115002
22	35	39	3	KEGG_PRION_DISEASES	6.049e-05	C1QA,C1QB,C1QC	255	0.018389
22	48	39	3	KEGG_SYSTEMIC_LUPUS_ERYTHEMATOSUS	0.000156738	C1QA,C1QB,C1QC	291	0.0238241
25	55	104	5	GABRA4	1.69841e-05	GABRA2,ADRA1B,GABRA1,GRIN3A,GABBR1	121	0.00516317
26	52	80	3	CX3CR1	0.00164502	TNFSF13B,TNFRSF1B,IL12RB1	111	0.041674
26	58	80	4	HLA-DPB1	0.000133063	CLDN23,PTPRC,HLA-DMA,HLA-DOA	170	0.00540571
26	59	80	4	IFNA4	0.000142256	IL10RA,PTPN6,IL10,IL12RB1	191	0.00540571
26	58	80	4	KEGG_NATURAL_KILLER_CELL_MEDIATED_CYTOTOXICITY	0.000133063	VAV1,ITGB2,FCER1G,PLCG2	195	0.00540571
26	57	80	5	KEGG_FC_GAMMA_R_MEDIATED_PHAGOCYTOSIS	5.61283e-06	HCK,VAV1,DOCK2,FCGR2A,PLCG2	204	0.000464913
26	55	80	6	KEGG_LEUKOCYTE_TRANSENDOTHELIAL_MIGRATION	1.64943e-07	CLDN23,VAV1,ITGB2,RHOH,NCF4,PLCG2	206	2.50713e-05
26	43	80	4	KEGG_INTESTINAL_IMMUNE_NETWORK_FOR_IGA_PRODUCTION	4.07325e-05	TNFSF13B,IL10,HLA-DMA,HLA-DOA	208	0.00247653
26	55	80	7	KEGG_LEISHMANIA_INFECTION	4.80878e-09	PTPN6,IL10,HLA-DMA,ITGB2,HLA-DOA,NCF4,FCGR2A	260	1.46187e-06
26	27	80	4	KEGG_ASTHMA	6.11728e-06	IL10,HLA-DMA,HLA-DOA,FCER1G	289	0.000464913
26	47	80	3	KEGG_AUTOIMMUNE_THYROID_DISEASE	0.00122657	IL10,HLA-DMA,HLA-DOA	290	0.0372877
26	52	80	3	HLA-DRA	0.00164502	IL10,HLA-DMA,HLA-DOA	292	0.041674
26	34	80	3	KEGG_ALLOGRAFT_REJECTION	0.000472044	IL10,HLA-DMA,HLA-DOA	294	0.0159446
29	55	65	4	KEGG_GAP_JUNCTION	4.78722e-05	MAPK3,CSNK1D,HTR2A,GRM5	177	0.0145532
30	54	75	6	KEGG_CELL_CYCLE	9.99689e-08	CDC25C,BUB1,CDC20,PTTG1,CCNA2,CCNB1	124	2.11382e-05
30	57	75	5	CCNE1	4.079e-06	CCNB2,TTK,MAD2L1,CCNE2,BUB1B	125	0.000413338
30	57	75	6	KEGG_OOCYTE_MEIOSIS	1.39067e-07	FBXO5,CDC25C,BUB1,CDC20,PTTG1,CCNB1	127	2.11382e-05
30	49	75	4	ADCY6	5.31894e-05	CCNB2,AURKA,MAD2L1,CCNE2	128	0.00404239
30	22	75	3	CCNA2	0.000104209	CCNB2,CDC25C,CCNB1	234	0.00633592
34	43	31	3	KEGG_INTESTINAL_IMMUNE_NETWORK_FOR_IGA_PRODUCTION	5.61745e-05	HLA-DPA1,HLA-DRA,HLA-DOA	208	0.00243958
34	40	31	3	KEGG_TYPE_I_DIABETES_MELLITUS	4.51316e-05	HLA-DPA1,HLA-DRA,HLA-DOA	240	0.00228667
34	35	31	3	KEGG_PRION_DISEASES	3.00741e-05	C1QA,C1QB,C1QC	255	0.00216563
34	55	31	3	KEGG_LEISHMANIA_INFECTION	0.000117742	HLA-DPA1,ITGAM,HLA-DOA	260	0.00397707
34	27	31	4	KEGG_ASTHMA	1.28025e-07	HLA-DPA1,HLA-DRA,FCER1G,HLA-DOA	289	3.89197e-05
34	47	31	3	KEGG_AUTOIMMUNE_THYROID_DISEASE	7.34615e-05	HLA-DPA1,HLA-DRA,HLA-DOA	290	0.00279154
34	48	31	4	KEGG_SYSTEMIC_LUPUS_ERYTHEMATOSUS	1.38373e-06	HLA-DPA1,C1QA,C1QB,C1QC	291	0.000210326
34	34	31	3	KEGG_ALLOGRAFT_REJECTION	2.75287e-05	HLA-DPA1,HLA-DRA,HLA-DOA	294	0.00216563
34	37	31	3	KEGG_GRAFT_VERSUS_HOST_DISEASE	3.56189e-05	HLA-DPA1,HLA-DRA,HLA-DOA	295	0.00216563
35	35	110	7	KEGG_DNA_REPLICATION	1.64559e-09	POLE2,RFC4,RPA3,POLA2,RFC2,RFC5,MCM6	86	1.66754e-07
35	43	110	5	KEGG_NUCLEOTIDE_EXCISION_REPAIR	6.54144e-06	POLE2,RFC4,RPA3,RFC2,RFC5	95	0.000248575
35	23	110	5	KEGG_MISMATCH_REPAIR	2.52272e-07	RFC4,RPA3,RFC2,EXO1,RFC5	96	1.53381e-05
35	25	110	3	KEGG_HOMOLOGOUS_RECOMBINATION	0.000477234	RAD51,RPA3,RAD54L	97	0.0111599
35	54	110	8	KEGG_CELL_CYCLE	1.34233e-09	CHEK1,PTTG1,CDC25C,DBF4,CCNB1,BUB1,CCNA2,MCM6	124	1.66754e-07
35	57	110	9	CCNE1	6.57649e-11	CCNB2,TTK,PTTG2,MAD2L1,CCNE2,BUB1B,E2F2,CDK2,E2F1	125	1.99925e-08
35	57	110	7	KEGG_OOCYTE_MEIOSIS	5.78736e-08	PTTG1,FBXO5,PTTG2,CDC25C,CCNB1,BUB1,CCNE1	127	4.3984e-06
35	49	110	4	ADCY6	0.000235427	CCNB2,MAD2L1,CCNE2,CDK2	128	0.00650633
35	57	110	6	KEGG_P53_SIGNALING_PATHWAY	1.35736e-06	CCNB2,CHEK1,RRM2,PPM1D,CCNE2,CDK2	129	6.87728e-05
35	22	110	4	CCNA2	9.24018e-06	CCNB2,CDC25C,CCNB1,CDK2	234	0.000312113
35	25	110	4	HSP90B1	1.57528e-05	CCNE2,CCNE1,E2F2,CDK2	277	0.000478884
35	20	110	4	PIK3R3	6.17867e-06	CCNE2,CCNE1,E2F2,CDK2	287	0.000248575
35	52	110	4	HLA-DRA	0.000296571	H2AFV,HIST1H3F,HIST1H3A,HIST1H3D	292	0.00751314
36	61	71	3	KEGG_LYSOSOME	0.00185035	CTSB,LAPTM5,CTSS	136	0.0468756
36	57	71	4	SORT1	7.80175e-05	MAN2B1,FUCA1,CD68,NAGA	137	0.00474346
36	57	71	4	KEGG_NOD_LIKE_RECEPTOR_SIGNALING_PATHWAY	7.80175e-05	PYCARD,NLRP3,NLRC4,IL1B	186	0.00474346
36	51	71	3	KEGG_CYTOSOLIC_DNA_SENSING_PATHWAY	0.00110157	PYCARD,RIPK3,IL1B	189	0.0464544
36	58	71	5	KEGG_NATURAL_KILLER_CELL_MEDIATED_CYTOTOXICITY	3.38979e-06	VAV1,PLCG2,FCER1G,ITGB2,HCST	195	0.000515249
36	59	71	3	KEGG_FC_EPSILON_RI_SIGNALING_PATHWAY	0.00168092	SYK,VAV1,FCER1G	202	0.0464544
36	57	71	4	KEGG_FC_GAMMA_R_MEDIATED_PHAGOCYTOSIS	7.80175e-05	DOCK2,VAV1,PLCG2,HCK	204	0.00474346
36	30	71	3	MARCKS	0.000228014	NCF1,SYK,PTPRC	205	0.0115527
36	55	71	5	KEGG_LEUKOCYTE_TRANSENDOTHELIAL_MIGRATION	2.59748e-06	SIPA1,VAV1,PLCG2,ITGB2,NCF4	206	0.000515249
36	55	71	3	KEGG_LEISHMANIA_INFECTION	0.00137203	ITGB2,NCF4,IL1B	260	0.0464544
36	58	71	3	CSF1R	0.00159999	CSF3R,PLCG2,TGFBR1	263	0.0464544
37	59	123	4	CXCR4	0.000734641	NCF1,HCK,RAC2,LYN	116	0.0168915
37	53	123	4	KEGG_ANTIGEN_PROCESSING_AND_PRESENTATION	0.00048796	HLA-DMA,CD4,IFI30,CTSS	181	0.0134854
37	57	123	5	KEGG_NOD_LIKE_RECEPTOR_SIGNALING_PATHWAY	4.54416e-05	CASP5,PSTPIP1,CASP1,PYCARD,IL18	186	0.00233378
37	51	123	4	KEGG_CYTOSOLIC_DNA_SENSING_PATHWAY	0.000420879	CASP1,PYCARD,RIPK3,IL18	189	0.0127947
37	58	123	5	KEGG_NATURAL_KILLER_CELL_MEDIATED_CYTOTOXICITY	4.94556e-05	ITGB2,VAV1,FCER1G,LCP2,PLCG2	195	0.00233378
37	61	123	4	KEGG_T_CELL_RECEPTOR_SIGNALING_PATHWAY	0.000833463	CD4,VAV1,LCP2,MAP3K8	198	0.0168915
37	60	123	4	KEGG_B_CELL_RECEPTOR_SIGNALING_PATHWAY	0.000782951	SYK,VAV1,BTK,RAC2	200	0.0168915
37	59	123	5	KEGG_FC_EPSILON_RI_SIGNALING_PATHWAY	5.37383e-05	SYK,VAV1,BTK,FCER1G,RAC2	202	0.00233378
37	14	123	3	PIK3CA	0.000110605	LCP2,PLCG2,LYN	203	0.004203
37	57	123	7	KEGG_FC_GAMMA_R_MEDIATED_PHAGOCYTOSIS	1.25103e-07	ARPC1B,HCK,DOCK2,VAV1,FCGR2A,PLCG2,RAC2	204	3.80314e-05
37	30	123	3	MARCKS	0.00113813	NCF1,SYK,LYN	205	0.0216245
37	55	123	6	KEGG_LEUKOCYTE_TRANSENDOTHELIAL_MIGRATION	2.10731e-06	SIPA1,NCF4,ITGB2,VAV1,PLCG2,RHOH	206	0.000320311
37	49	123	4	CLDN2	0.000360652	NCF1,CYBB,RAC2,RASSF5	207	0.012182
37	55	123	5	KEGG_LEISHMANIA_INFECTION	3.8172e-05	HLA-DMA,NCF4,ITGB2,HLA-DPB1,FCGR2A	260	0.00233378
37	27	123	4	KEGG_ASTHMA	3.35876e-05	RNASE3,HLA-DMA,HLA-DPB1,FCER1G	289	0.00233378
37	57	123	4	KEGG_VIRAL_MYOCARDITIS	0.000644408	HLA-DMA,ITGB2,HLA-DPB1,RAC2	303	0.016325
40	56	146	4	KEGG_PYRIMIDINE_METABOLISM	0.00114252	DTYMK,POLE2,TYMS,POLR2C	18	0.0385918
40	35	146	5	KEGG_DNA_REPLICATION	9.19328e-06	MCM6,POLE2,RNASEH2A,RPA2,MCM4	86	0.000698689
40	23	146	3	KEGG_MISMATCH_REPAIR	0.00084686	EXO1,MSH2,RPA2	96	0.0367779
40	25	146	3	KEGG_HOMOLOGOUS_RECOMBINATION	0.00108671	RAD51,RAD54L,RPA2	97	0.0385918
40	54	146	10	KEGG_CELL_CYCLE	1.76186e-11	PTTG1,CDC25C,CDC20,CDC6,CCNB1,MCM6,BUB1,CCNA2,CDC7,MCM4	124	5.35605e-09
40	57	146	7	CCNE1	4.03531e-07	CCNB2,TTK,PTTG2,MAD2L1,E2F2,CCNE2,BUB1B	125	4.08911e-05
40	57	146	7	KEGG_OOCYTE_MEIOSIS	4.03531e-07	PTTG1,FBXO5,PTTG2,CDC25C,CDC20,CCNB1,BUB1	127	4.08911e-05
40	49	146	4	ADCY6	0.000688927	CCNB2,AURKA,MAD2L1,CCNE2	128	0.0367779
40	22	146	3	CCNA2	0.00074083	CCNB2,CDC25C,CCNB1	234	0.0367779
43	23	111	3	KEGG_MISMATCH_REPAIR	0.000380765	EXO1,RFC3,RFC4	96	0.0231505
43	54	111	8	KEGG_CELL_CYCLE	1.44326e-09	CHEK1,PTTG1,CDC25C,CDC20,CCNB1,BUB1,CCNA2,CDC7	124	4.38752e-07
43	57	111	5	CCNE1	2.77515e-05	CCNB2,TTK,PTTG2,MAD2L1,BUB1B	125	0.00281215
43	57	111	7	KEGG_OOCYTE_MEIOSIS	6.16171e-08	PTTG1,FBXO5,PTTG2,CDC25C,CDC20,CCNB1,BUB1	127	9.36579e-06
43	22	111	3	CCNA2	0.000332605	CCNB2,CDC25C,CCNB1	234	0.0231505
44	60	70	4	KEGG_HYPERTROPHIC_CARDIOMYOPATHY_HCM	9.02974e-05	CACNG2,CACNG3,RYR2,CACNB1	297	0.0137252
44	60	70	4	KEGG_ARRHYTHMOGENIC_RIGHT_VENTRICULAR_CARDIOMYOPATHY_ARVC	9.02974e-05	CACNG2,CACNG3,RYR2,CACNB1	299	0.0137252
48	23	65	3	KEGG_MISMATCH_REPAIR	7.79405e-05	RFC4,EXO1,RFC3	96	0.00592348
48	54	65	7	KEGG_CELL_CYCLE	9.55648e-10	CDC25C,CDC20,CCNB1,PTTG1,BUB1,CDC7,CCNA2	124	2.90517e-07
48	57	65	5	KEGG_OOCYTE_MEIOSIS	2.00017e-06	CDC25C,CDC20,CCNB1,PTTG1,BUB1	127	0.000304026
48	22	65	3	CCNA2	6.79513e-05	CCNB2,CDC25C,CCNB1	234	0.00592348
51	60	33	4	KEGG_COMPLEMENT_AND_COAGULATION_CASCADES	4.4223e-06	SERPINE1,PLAU,PLAUR,PROS1	179	0.00134438
52	61	48	4	KEGG_ECM_RECEPTOR_INTERACTION	2.1629e-05	COL4A1,HSPG2,COL4A2,LAMA4	167	0.00657521
54	57	66	4	BDKRB2	5.85616e-05	GRIN1,PHKG2,CALML3,GRM5	107	0.0178027
55	57	93	4	SORT1	0.000222514	MANBA,NPC2,FUCA1,CD68	137	0.00904579
55	58	93	5	KEGG_NATURAL_KILLER_CELL_MEDIATED_CYTOTOXICITY	1.28129e-05	ITGB2,VAV1,PLCG2,FCER1G,LCP2	195	0.00129838
55	14	93	3	PIK3CA	4.8093e-05	PLCG2,LYN,LCP2	203	0.00292406
55	57	93	5	KEGG_FC_GAMMA_R_MEDIATED_PHAGOCYTOSIS	1.17566e-05	FCGR2A,DOCK2,VAV1,PLCG2,HCK	204	0.00129838
55	30	93	4	MARCKS	1.71918e-05	SYK,LYN,PTPRC,NCF1	205	0.00130658
55	55	93	4	KEGG_LEUKOCYTE_TRANSENDOTHELIAL_MIGRATION	0.000193656	NCF4,ITGB2,VAV1,PLCG2	206	0.00904579
55	55	93	5	KEGG_LEISHMANIA_INFECTION	9.84835e-06	NCF4,FCGR2A,ITGB2,HLA-DMA,IL1B	260	0.00129838
55	58	93	4	CSF1R	0.000238047	CSF3R,TGFBR2,PLCG2,TGFBR1	263	0.00904579
56	48	13	4	KEGG_SYSTEMIC_LUPUS_ERYTHEMATOSUS	3.25825e-08	HIST1H2BB,HIST1H2BD,HIST3H2BB,HIST1H2BK	291	4.95254e-06
56	52	13	7	HLA-DRA	1.9984e-15	HIST1H2BM,HIST1H2BL,HIST1H2BF,HIST1H2BO,HIST1H2BI,HIST1H2BE,HIST1H2BJ	292	6.07514e-13
57	23	69	3	KEGG_MISMATCH_REPAIR	9.3175e-05	PCNA,EXO1,RFC3	96	0.0070813
57	54	69	5	KEGG_CELL_CYCLE	2.05397e-06	BUB1,CDC7,CDC25C,PTTG1,CCNA2	124	0.000409656
57	57	69	5	CCNE1	2.6951e-06	TTK,PCNA,CCNE2,BUB1B,CCNB2	125	0.000409656
57	57	69	4	KEGG_OOCYTE_MEIOSIS	6.97457e-05	FBXO5,BUB1,CDC25C,PTTG1	127	0.00706756
61	58	50	4	KEGG_NATURAL_KILLER_CELL_MEDIATED_CYTOTOXICITY	2.08349e-05	ITGB2,VAV1,FCER1G,PLCG2	195	0.00316691
61	59	50	3	KEGG_FC_EPSILON_RI_SIGNALING_PATHWAY	0.000605532	VAV1,FCER1G,SYK	202	0.0368163
61	57	50	3	KEGG_FC_GAMMA_R_MEDIATED_PHAGOCYTOSIS	0.000547167	VAV1,HCK,PLCG2	204	0.0368163
61	30	50	3	MARCKS	8.0079e-05	NCF1,PTPRC,SYK	205	0.00811467
61	55	50	4	KEGG_LEUKOCYTE_TRANSENDOTHELIAL_MIGRATION	1.68525e-05	ITGB2,VAV1,NCF4,PLCG2	206	0.00316691
64	60	79	4	KEGG_HYPERTROPHIC_CARDIOMYOPATHY_HCM	0.000144667	RYR2,CACNB1,CACNG3,ITGA11	297	0.0219893
64	60	79	4	KEGG_ARRHYTHMOGENIC_RIGHT_VENTRICULAR_CARDIOMYOPATHY_ARVC	0.000144667	RYR2,CACNB1,CACNG3,ITGA11	299	0.0219893
65	60	82	5	KEGG_COMPLEMENT_AND_COAGULATION_CASCADES	8.1804e-06	SERPINF2,F2,CR2,C8A,FGA	179	0.00248684
65	23	82	3	IL2RA	0.000155777	CD3E,CD1E,CD1B	194	0.0236781
66	60	19	4	MAPK9	4.339e-07	COL4A1,COL4A2,ITGA5,PDGFRB	164	6.59528e-05
66	61	19	5	KEGG_ECM_RECEPTOR_INTERACTION	4.463e-09	COL4A1,HSPG2,COL4A2,ITGA5,FN1	167	1.35675e-06
66	60	19	3	KEGG_SMALL_CELL_LUNG_CANCER	3.38735e-05	COL4A1,COL4A2,FN1	286	0.00205951
66	60	19	3	KEGG_HYPERTROPHIC_CARDIOMYOPATHY_HCM	3.38735e-05	ITGA5,TPM4,TPM2	297	0.00205951
66	60	19	3	KEGG_DILATED_CARDIOMYOPATHY	3.38735e-05	ITGA5,TPM4,TPM2	301	0.00205951
70	23	27	3	KIR2DL4	5.38895e-06	HLA-DPA1,HLA-DRA,HLA-DPB1	182	0.000182027
70	43	27	4	KEGG_INTESTINAL_IMMUNE_NETWORK_FOR_IGA_PRODUCTION	4.95941e-07	HLA-DPA1,HLA-DRA,HLA-DPB1,HLA-DMB	208	2.1538e-05
70	40	27	4	KEGG_TYPE_I_DIABETES_MELLITUS	3.68405e-07	HLA-DPA1,HLA-DRA,HLA-DPB1,HLA-DMB	240	1.86659e-05
70	35	27	3	KEGG_PRION_DISEASES	1.96756e-05	C1QA,C1QB,C1QC	255	0.000598139
70	55	27	5	KEGG_LEISHMANIA_INFECTION	1.78526e-08	HLA-DPA1,HLA-DPB1,FCGR3A,FCGR1A,HLA-DMB	260	2.7136e-06
70	27	27	4	KEGG_ASTHMA	7.17035e-08	HLA-DPA1,HLA-DRA,HLA-DPB1,HLA-DMB	289	7.26596e-06
70	47	27	4	KEGG_AUTOIMMUNE_THYROID_DISEASE	7.13828e-07	HLA-DPA1,HLA-DRA,HLA-DPB1,HLA-DMB	290	2.71255e-05
70	48	27	7	KEGG_SYSTEMIC_LUPUS_ERYTHEMATOSUS	5.56666e-13	HLA-DPA1,C1QA,C1QB,C1QC,HLA-DPB1,FCGR3A,FCGR1A	291	1.69226e-10
70	34	27	4	KEGG_ALLOGRAFT_REJECTION	1.88111e-07	HLA-DPA1,HLA-DRA,HLA-DPB1,HLA-DMB	294	1.42964e-05
70	37	27	4	KEGG_GRAFT_VERSUS_HOST_DISEASE	2.67063e-07	HLA-DPA1,HLA-DRA,HLA-DPB1,HLA-DMB	295	1.62374e-05
70	57	27	3	KEGG_VIRAL_MYOCARDITIS	8.60284e-05	HLA-DPA1,HLA-DPB1,HLA-DMB	303	0.00237751
71	58	54	4	HLA-DPB1	2.8335e-05	HLA-DMA,HLA-DRA,CLDN23,PTPRC	170	0.00430692
71	57	54	4	KEGG_NOD_LIKE_RECEPTOR_SIGNALING_PATHWAY	2.64401e-05	CASP5,CASP1,PYCARD,IL18	186	0.00430692
71	51	54	3	KEGG_CYTOSOLIC_DNA_SENSING_PATHWAY	0.000494693	CASP1,PYCARD,IL18	189	0.0150387
71	58	54	3	KEGG_NATURAL_KILLER_CELL_MEDIATED_CYTOTOXICITY	0.000722086	HCST,VAV1,LCP2	195	0.0168857
71	55	54	3	KEGG_LEUKOCYTE_TRANSENDOTHELIAL_MIGRATION	0.000617897	CLDN23,NCF4,VAV1	206	0.0156534
71	43	54	3	KEGG_INTESTINAL_IMMUNE_NETWORK_FOR_IGA_PRODUCTION	0.000298221	HLA-DMA,HLA-DRA,HLA-DPB1	208	0.0113324
71	40	54	3	KEGG_TYPE_I_DIABETES_MELLITUS	0.00024029	HLA-DMA,HLA-DRA,HLA-DPB1	240	0.0104354
71	55	54	3	KEGG_LEISHMANIA_INFECTION	0.000617897	HLA-DMA,HLA-DPB1,NCF4	260	0.0156534
71	27	54	3	KEGG_ASTHMA	7.31485e-05	HLA-DMA,HLA-DRA,HLA-DPB1	289	0.00741238
71	47	54	3	KEGG_AUTOIMMUNE_THYROID_DISEASE	0.000388495	HLA-DMA,HLA-DRA,HLA-DPB1	290	0.0131225
71	34	54	3	KEGG_ALLOGRAFT_REJECTION	0.000147419	HLA-DMA,HLA-DRA,HLA-DPB1	294	0.00896306
71	37	54	3	KEGG_GRAFT_VERSUS_HOST_DISEASE	0.000190191	HLA-DMA,HLA-DRA,HLA-DPB1	295	0.00963635
73	55	98	4	GABRA4	0.000236871	CCKBR,GABRA1,MCHR2,GRIN3A	121	0.0360044
73	53	98	4	KEGG_AMYOTROPHIC_LATERAL_SCLEROSIS_ALS	0.000205091	GRIN1,NEFM,NEFH,NEFL	251	0.0360044

## Sheet: (C)Two-factor_module_Biocarta
Module_Number	# of gene in function	# of gene in module	# of common gene	Description	p-value	related_gene	pathway_name	adjusted_p-value
6	23	105	3	BIOCARTA_G2_PATHWAY	0.00032342	CHEK1,CDC25C,CCNB1	42	0.0389721
6	21	105	3	BIOCARTA_ATRBRCA_PATHWAY	0.000244975	CHEK1,RAD51,FANCC	183	0.0389721
7	22	72	3	BIOCARTA_CSK_PATHWAY	9.22616e-05	CD4,HLA-DRA,PTPRC	3	0.00555876
7	10	72	3	BIOCARTA_BLYMPHOCYTE_PATHWAY	7.44418e-06	HLA-DRA,ITGB2,PTPRC	25	0.00122983
7	29	72	3	BIOCARTA_FCER1_PATHWAY	0.000214512	SYK,VAV1,FCER1G	78	0.0103395
7	11	72	3	BIOCARTA_TCRA_PATHWAY	1.0206e-05	CD4,HLA-DRA,PTPRC	123	0.00122983
7	13	72	3	BIOCARTA_THELPER_PATHWAY	1.7588e-05	CD4,ITGB2,PTPRC	214	0.0014129
11	33	76	3	BIOCARTA_AGR_PATHWAY	0.000371324	ITGB1,LAMA4,ITGA1	9	0.0381075
11	14	76	3	BIOCARTA_PLATELETAPP_PATHWAY	2.62604e-05	PLAU,COL4A2,COL4A1	159	0.00632875
13	29	111	3	BIOCARTA_BCR_PATHWAY	0.00076454	VAV1,SYK,BTK	26	0.0460635
13	29	111	4	BIOCARTA_FCER1_PATHWAY	3.00703e-05	FCER1G,VAV1,SYK,BTK	78	0.00724693
13	22	111	3	BIOCARTA_NFKB_PATHWAY	0.000332605	TNFRSF1B,TNFAIP3,TNFRSF1A	143	0.0267193
13	20	111	3	BIOCARTA_NKCELLS_PATHWAY	0.000248458	VAV1,SYK,IL18	167	0.0267193
16	13	281	4	BIOCARTA_CACAM_PATHWAY	3.87326e-05	CAMK1G,CAMKK1,CAMK2A,CAMKK2	32	0.00466728
16	10	281	4	BIOCARTA_GABA_PATHWAY	1.18099e-05	GABRA1,DNM1,GABRA4,GABRA5	85	0.00284619
16	22	281	4	BIOCARTA_PGC1A_PATHWAY	0.00035429	YWHAH,CAMK1G,PPP3CB,CAMK2A	177	0.0284613
17	13	169	3	BIOCARTA_GRANULOCYTES_PATHWAY	0.000223698	SELL,SELPLG,ITGB2	6	0.00599013
17	10	169	3	BIOCARTA_LYM_PATHWAY	9.58484e-05	CD34,SELL,ITGB2	7	0.00461989
17	11	169	3	BIOCARTA_ASBCELL_PATHWAY	0.000130873	FASLG,CD4,IL10	18	0.00522012
17	12	169	3	BIOCARTA_MCM_PATHWAY	0.000173282	MCM3,CDT1,CDK2	40	0.00522012
17	14	169	3	BIOCARTA_CTL_PATHWAY	0.000282725	PRF1,FASLG,ITGB2	53	0.00681367
17	22	169	4	BIOCARTA_DC_PATHWAY	5.00396e-05	TLR7,IL10,CD2,ITGAX	60	0.00401985
17	30	169	3	BIOCARTA_FAS_PATHWAY	0.00282122	FASLG,LMNB1,DAXX	77	0.0485653
17	10	169	3	BIOCARTA_TCAPOPTOSIS_PATHWAY	9.58484e-05	FASLG,CCR5,CD4	91	0.00461989
17	31	169	3	BIOCARTA_HIVNEF_PATHWAY	0.00310192	LMNB1,DAXX,TNFRSF1B	92	0.0498375
17	15	169	3	BIOCARTA_IL17_PATHWAY	0.000350947	CD4,CD34,CD2	101	0.00768894
17	16	169	3	BIOCARTA_NO2IL12_PATHWAY	0.000428932	CCR5,CD4,CD2	145	0.00795173
17	17	169	4	BIOCARTA_PML_PATHWAY	1.68953e-05	PRAM1,FASLG,DAXX,TNFRSF1B	178	0.00203588
17	16	169	3	BIOCARTA_ACH_PATHWAY	0.000428932	FASLG,AKT1,PTK2B	190	0.00795173
17	12	169	3	BIOCARTA_TCYTOTOXIC_PATHWAY	0.000173282	PTPRC,CD2,ITGB2	213	0.00522012
17	13	169	4	BIOCARTA_THELPER_PATHWAY	5.22855e-06	CD4,PTPRC,CD2,ITGB2	214	0.00126008
18	29	85	4	BIOCARTA_NKT_PATHWAY	1.04676e-05	CCR5,CD4,IL4R,CCR2	197	0.0025227
20	13	76	3	BIOCARTA_CACAM_PATHWAY	2.06967e-05	CAMK2G,CAMKK1,CAMK2A	32	0.0049879
20	22	76	3	BIOCARTA_PGC1A_PATHWAY	0.000108405	PPP3CB,CAMK2G,CAMK2A	177	0.0130628
22	11	39	3	BIOCARTA_CLASSIC_PATHWAY	1.58144e-06	C1QA,C1QB,C1QC	47	0.000381127
22	16	39	3	BIOCARTA_COMP_PATHWAY	5.32678e-06	C1QA,C1QB,C1QC	48	0.000641877
25	10	104	3	BIOCARTA_GABA_PATHWAY	2.25161e-05	GABRA2,GABRA1,DNM1	85	0.00542638
26	20	80	3	BIOCARTA_NKCELLS_PATHWAY	9.40938e-05	PTPN6,VAV1,B2M	167	0.0226766
28	17	60	3	BIOCARTA_NDKDYNAMIN_PATHWAY	2.38852e-05	AMPH,PPP3CB,DNM1	68	0.00575633
30	10	75	3	BIOCARTA_RANMS_PATHWAY	8.42092e-06	TPX2,KIF15,AURKA	193	0.00202944
32	10	89	3	BIOCARTA_GABA_PATHWAY	1.41039e-05	GABRA5,DNM1,GABRA1	85	0.00339904
34	11	31	3	BIOCARTA_CLASSIC_PATHWAY	7.79929e-07	C1QA,C1QB,C1QC	47	0.000187963
34	16	31	3	BIOCARTA_COMP_PATHWAY	2.63147e-06	C1QA,C1QB,C1QC	48	0.000317092
35	12	110	4	BIOCARTA_MCM_PATHWAY	6.55781e-07	CCNE1,CDT1,CDK2,MCM6	40	0.000158043
35	27	110	3	BIOCARTA_G1_PATHWAY	0.000601492	CCNE1,CDK2,E2F1	41	0.0161066
35	23	110	3	BIOCARTA_G2_PATHWAY	0.000370786	CHEK1,CDC25C,CCNB1	42	0.0127656
35	22	110	4	BIOCARTA_CELLCYCLE_PATHWAY	9.24018e-06	CCNB1,CCNE1,CDK2,E2F1	55	0.00111344
35	9	110	3	BIOCARTA_SKP2E2F_PATHWAY	1.87306e-05	CCNE1,CDK2,E2F1	64	0.00150469
35	26	110	3	BIOCARTA_RACCYCD_PATHWAY	0.000537065	CCNE1,CDK2,E2F1	115	0.0161066
35	16	110	3	BIOCARTA_P53_PATHWAY	0.000120994	CCNE1,CDK2,E2F1	151	0.00485993
35	12	110	3	BIOCARTA_RB_PATHWAY	4.83974e-05	CHEK1,CDC25C,CDK2	168	0.00233275
35	12	110	3	BIOCARTA_P27_PATHWAY	4.83974e-05	CCNE1,CDK2,E2F1	176	0.00233275
36	29	71	3	BIOCARTA_FCER1_PATHWAY	0.000205799	SYK,VAV1,FCER1G	78	0.0247988
36	13	71	3	BIOCARTA_THELPER_PATHWAY	1.68622e-05	CD4,ITGB2,PTPRC	214	0.0040638
37	17	123	3	BIOCARTA_LAIR_PATHWAY	0.00020352	C3,ITGB2,SELPLG	44	0.0245241
37	29	123	4	BIOCARTA_FCER1_PATHWAY	4.49726e-05	SYK,VAV1,BTK,FCER1G	78	0.0108384
37	20	123	3	BIOCARTA_NKCELLS_PATHWAY	0.000336071	SYK,VAV1,IL18	167	0.0269977
40	12	146	4	BIOCARTA_MCM_PATHWAY	2.03662e-06	CDC6,MCM6,CDT1,MCM4	40	0.000490826
40	10	146	3	BIOCARTA_RANMS_PATHWAY	6.20458e-05	TPX2,KIF15,AURKA	193	0.00747651
43	23	111	3	BIOCARTA_G2_PATHWAY	0.000380765	CHEK1,CDC25C,CCNB1	42	0.0458822
43	10	111	3	BIOCARTA_RANMS_PATHWAY	2.73695e-05	TPX2,KIF15,AURKA	193	0.00659604
52	30	48	3	BIOCARTA_NO1_PATHWAY	7.08264e-05	FLT1,PRKAR1A,KDR	2	0.0170692
53	13	88	3	BIOCARTA_CACAM_PATHWAY	3.21438e-05	CAMKK2,CAMKK1,CAMK2G	32	0.00387332
53	17	88	3	BIOCARTA_NDKDYNAMIN_PATHWAY	7.53398e-05	AMPH,PPP3CB,DNM1	68	0.0060523
53	10	88	3	BIOCARTA_GABA_PATHWAY	1.36325e-05	GABRA5,DNM1,GABRA1	85	0.00328544
61	29	50	3	BIOCARTA_FCER1_PATHWAY	7.22137e-05	VAV1,FCER1G,SYK	78	0.00870175
61	13	50	3	BIOCARTA_THELPER_PATHWAY	5.83394e-06	CD4,ITGB2,PTPRC	214	0.00140598
65	12	82	3	BIOCARTA_FIBRINOLYSIS_PATHWAY	2.00718e-05	F2,FGA,SERPINB2	81	0.00483729
70	11	27	3	BIOCARTA_CLASSIC_PATHWAY	5.08203e-07	C1QA,C1QB,C1QC	47	0.000122477
70	16	27	3	BIOCARTA_COMP_PATHWAY	1.71611e-06	C1QA,C1QB,C1QC	48	0.000206792
71	22	54	3	BIOCARTA_CASPASE_PATHWAY	3.89277e-05	CASP1,CASP10,ARHGDIB	36	0.00312719
71	13	54	3	BIOCARTA_D4GDI_PATHWAY	7.37047e-06	CASP1,CASP10,ARHGDIB	59	0.00177628
71	20	54	3	BIOCARTA_NKCELLS_PATHWAY	2.89406e-05	SYK,IL18,VAV1	167	0.00312719
73	10	98	3	BIOCARTA_GABA_PATHWAY	1.88392e-05	DNM1,GABRA1,GABRA4	85	0.00454024
