# Supplementary material for: Integration of MicroRNA, mRNA, and Protein Expression Data for the Identification of Cancer-Related MicroRNAs
Source: PLoS One. 2017 Jan 5;12(1):e0168412. doi: 10.1371/journal.pone.0168412 (PMC5215789; doi:10.1371/journal.pone.0168412)
Supplement: S7 Table — Experimentally validated miRNA-targeted genes are shown. (XLSX) [file pone.0168412.s007.xlsx]

## Sheet: Sheet1
Module_Number	miRNA name	The number of genes targeted by the miRNA	The number of genes in the module	The number of common genes	p-value	common_genes	adjusted_p-value
3	106b	940	115	12	0.0182549	HMGB2,MELK,FAM83D,RACGAP1,ATAD2,KIF23,CKAP2,HMMR,E2F2,HIST1H2BG,MSH6,MAPK1	0.0365098
5	has-miR-143	379	89	7	0.00288456	COL5A2,COL5A1,COL3A1,FHL2,MCAM,COL1A1,SERPINE1	0.020192
19	has-miR-129	310	70	7	0.000211844	RNF165,BRSK1,KIAA1549,KIAA0408,PAK7,ESR1,MAPK14	0.00211844
25	106b	940	152	15	0.0145477	HMGB2,RRM2,MELK,RACGAP1,ATAD2,KIF23,KIAA0101,CENPM,TMPO,GTF2IRD2,CKAP2,E2F2,RPA2,MSH6,MAPK1	0.0290953
36	has-miR-155	814	43	6	0.0128653	THBS1,SOCS3,ICAM1,PLAUR,CTNNB1,PEA15	0.0450284
36	181c	237	43	4	0.00250946	LMAN1,ARRDC3,KIT,PRKCD	0.0175662
52	has-miR-142	492	39	7	8.39379e-05	SPPL2A,SLC35F5,RPE,ULK1,B2M,KIF5A,ESR1	0.000251814
