# Supplementary material for: Integration of MicroRNA, mRNA, and Protein Expression Data for the Identification of Cancer-Related MicroRNAs
Source: PLoS One. 2017 Jan 5;12(1):e0168412. doi: 10.1371/journal.pone.0168412 (PMC5215789; doi:10.1371/journal.pone.0168412)
Supplement: S8 Table — Experimentally validated miRNA-targeted genes are shown. (XLSX) [file pone.0168412.s008.xlsx]

## Sheet: (A)Computational prediction
Module_Number	miRNA name	The number of genes targeted by the miRNA	The number of genes in the module	The number of common genes	p-value	common_genes	adjusted_p-value
5	338	404	33	4	0.00634082	PPP1R16B,MNX1,SLC44A1,CDK4	0.0317041
11	143	417	76	7	0.00199692	COL5A2,RNF152,COL1A1,THBS1,SVIL,CTBP2,MAF	0.0359446
16	129	985	281	27	0.00376537	JPH3,LHX6,CPEB3,SYT1,GABRA1,KCNJ12,RIMS3,MYT1L,RYR2,RIMS2,TSPYL4,NPTN,CAMK2N1,FBXW7,ANK3,FRMPD4,SCN3B,DLGAP2,GRIN2A,PRKCE,CACNG2,CAMKK2,GRM7,SSTR2,DLG2,GABBR2,STXBP5	0.0173207
16	7	1399	281	33	0.0131659	VSNL1,NEFM,CPEB3,SYT1,GABRA1,SH2D5,KCNC2,MFSD4,RIMS3,FAM19A1,HCN1,WDR47,LRTM2,PPP1R16B,KCTD16,GPR26,KCNV1,GRIN3A,SLC8A2,DDN,DLGAP2,GRIN2A,ATP2B3,HTR1E,ATP2B2,SPTBN4,GABBR2,GABBR1,SHANK3,STXBP5,HOOK1,CBFA2T3,BSN	0.0432595
16	139	378	281	14	0.00282876	FBXL16,LRFN5,GABRA1,TPM3,HCN1,WDR47,CDH8,KCTD16,GRM1,GRIN2A,ATP2B2,TMEM132D,SMARCA4,GABBR2	0.0173207
16	218	921	281	26	0.00301931	ERC2,SNCB,PPP2R2C,SYT1,RIMBP2,TPM3,RIMS3,MYT1L,FBXO41,FAM81A,WDR47,STXBP1,SERPINI1,FRMPD4,LMO7,KCTD16,GRM1,RAPGEF2,GPR83,PRKCE,CAMKK2,GNAO1,DLG2,HOOK1,04-Mar,BSN	0.0173207
16	137	1089	281	35	4.90784e-05	LINGO2,SLC12A5,SNAP91,CPEB3,SYT1,GABRA1,WIF1,RIMS3,MYT1L,RYR2,FBXO41,PTPN5,FAM81A,SCN2A,NEFH,CAMK2N1,FBXW7,NSF,SERPINI1,PPP1R16B,GPR26,CPLX1,TBR1,CAMK2A,CDH12,GRIN2A,PDE1B,CAMKK2,ATP2B2,GRM7,ALX4,SPTBN4,GABBR2,BSN,GREM2	0.0011288
16	504	209	281	9	0.00606952	RIMS3,HCN1,ANK3,SOHLH1,KCTD16,GRIN3A,DLGAP2,GRIN2A,SPTBN4	0.0232665
16	338	404	281	17	0.00024688	CPEB3,TPM3,CPLX2,MYT1L,HCN1,TSPYL4,FBXW7,STXBP1,RASAL1,SULT4A1,TSPYL1,PPP1R16B,KCTD16,CAMK2A,GRIN1,DLG2,BSN	0.00283913
20	129	985	76	14	6.29678e-05	WAC,PPP2R2D,MXI1,TSPYL4,FRMPD4,CACNG2,RYR2,GABRA1,RIMS2,DLG2,DLGAP2,FBXW7,GRM7,SYT1	0.00125936
20	433	283	76	5	0.00720804	NMT2,MXI1,RBM17,HCN1,FBXW7	0.0377244
20	132	404	76	6	0.00754488	NMT2,FRMPD4,CDH8,ADCYAP1,CACNG2,FBXW7	0.0377244
20	485	708	76	8	0.0104571	MXI1,GABRA4,ADCYAP1,RYR2,HCN1,PEX5L,CAMK2A,DLGAP2	0.0418283
20	338	404	76	8	0.000320315	CAMK2G,TSPYL4,SPOCK3,HCN1,DLG2,PEX5L,CAMK2A,FBXW7	0.00320315
25	218	921	104	14	0.000917517	ERC2,PPP2R2C,DLG2,SERPINI1,HS3ST2,RAPGEF2,GPR83,SCN2B,STXBP1,CBX7,GNAO1,PAK3,RNF41,04-Mar	0.0192679
28	137	1089	60	11	0.000912921	SYT1,NSF,KCNC3,SERPINI1,CUL3,GABRA1,SNAP91,GPR26,CAMK2N1,SCN2A,CPLX1	0.0237359
31	7	1399	59	13	0.000544007	ARHGEF7,XKR4,BSN,KCNB1,KCNC3,RNF165,CECR6,SRGAP3,RAG1,GABBR1,KIAA1549,ZNF74,AKAP6	0.0055079
31	129	985	59	10	0.00135272	XKR4,ELAVL4,KCNB1,NBEA,KCNC3,CECR6,PAK3,CACNG2,ZNF74,PAK7	0.00631268
31	342	257	59	4	0.010355	BSN,NBEA,LRRC4,PPP2R5E	0.0362424
31	24	623	59	8	0.000983553	XKR4,BSN,DUSP8,KCNB1,MAGI1,RNF165,CECR6,DLL1	0.0055079
31	152	683	59	7	0.0071412	ELAVL4,DUSP8,CECR6,PPP2R5E,DLL1,CDK5R1,KIAA1549	0.0285648
31	504	209	59	5	0.000634228	ELAVL4,KCNC3,TMEM132B,ATCAY,KIAA1549	0.0055079
31	218	921	59	10	0.000811629	XKR4,BSN,KCNB1,NBEA,RNF165,TMEM132B,GRIA2,GNAO1,PAK3,KIAA1549	0.0055079
31	329	288	59	4	0.0151839	RNF165,SRGAP3,PCSK2,KIF5A	0.0472389
31	137	1089	59	15	1.76901e-06	FGF9,XKR4,BSN,DUSP8,KCNB1,NBEA,KCNC3,RNF165,TMEM132B,PPM1E,SRGAP3,LRRC4,PAK3,CPLX1,SCN2A	4.95323e-05
33	129	985	70	11	0.00150642	XKR4,OPCML,KCNC3,CNTNAP5,CECR6,SSTR2,PAK3,EPHB1,TSPYL4,KCNB1,PSMA4	0.00828532
33	137	1089	70	13	0.000282374	FGF9,XKR4,OPCML,SCN2A,NSF,KCNC3,PPP1R16B,SCN1A,PAK3,BACH1,KCNB1,BSN,NECAP1	0.00310612
44	129	985	70	12	0.000416052	KCNK1,CPEB3,SYT1,MYT1L,TSPYL4,GRM7,CACNG2,CBX7,DLGAP2,GABRA1,RIMS2,RYR2	0.0120655
44	137	1089	70	11	0.00330383	CPEB3,SYT1,MYT1L,PTPN5,NSF,GRM7,SNAP91,SCN2A,GABRA1,RYR2,CPLX1	0.0479055
53	129	985	88	12	0.00323393	TSPYL4,ANK3,PAK3,CACNG2,PAK7,RIMS2,CAMKK2,GRM7,GABRA1,CBX7,DLGAP2,STXBP5	0.0388072
53	504	209	88	6	0.000591417	ATP8A2,HPCAL4,ANK3,HCN1,GRIN3A,DLGAP2	0.014194
67	504	209	53	4	0.00344011	HPCAL4,HCN1,DLGAP2,ANK3	0.0461965
67	485	708	53	7	0.00477895	CPLX2,GRIN1,RYR2,HCN1,DLGAP2,DNM1,ANK3	0.0461965
67	326	432	53	6	0.00172059	CPLX2,GRIN1,KIAA0513,DLGAP2,NRGN,SLC8A2	0.0461965
73	7	1399	98	17	0.00153375	VSNL1,SYT13,SYT1,HCN1,HPCAL4,HLF,DDN,DLGAP2,ATP2B3,FSTL4,NEFM,SLC8A2,GABRA1,KCNV1,GPR26,GRIN3A,ADAM11	0.0207056
73	137	1089	98	14	0.00248471	LINGO2,SYT1,RYR2,FAM81A,HLF,FSTL4,CPLX1,GRM7,NEFH,SNAP91,GABRA1,GPR26,ALX4,PTPN5	0.0223624
73	485	708	98	12	0.00050263	RYR2,SMPX,HCN1,GRIN1,DDN,DLGAP2,CPLX2,DNM1,ALX4,GABRA4,LRRC7,ERC2	0.013571

## Sheet: (B)Experimental validation
Module_Number	miRNA name	The number of genes targeted by the miRNA	The number of genes in the module	The number of common genes	p-value	common_genes	adjusted_p-value
6	hsa-miR-93	1188	105	16	0.00155763	HMGB2,MELK,FAM83D,CENPF,EZH2,RACGAP1,ATAD2,KIF23,MAD2L1,ATAD5,CKAP2,HMMR,E2F2,CDC20,RFC3,HIST1H2BG	0.0373831
35	106a	670	110	11	0.00286487	RRM2,CENPK,RACGAP1,BUB1,KIF23,CKAP2,CSNK1A1,RFC2,MELK,E2F1,ATAD2	0.0458379
40	20a	922	146	18	0.000549889	HMGB2,RRM2,KIF2C,MELK,RACGAP1,STIL,ATAD2,CCNB1,KIF23,KIAA0101,UBE2C,HMGN2,TRMT5,GTF2IRD2,CKAP2,E2F2,CDT1,RPA2	0.0109978
52	hsa-miR-145	233	48	4	0.00353604	MYO1B,ANGPT2,JAG1,CBFB	0.0247523
75	hsa-miR-142	492	34	6	0.000299918	SPPL2A,SLC35F5,RPE,ULK1,B2M,KIF5A	0.000899755
