# Supplementary material for: Integration of MicroRNA, mRNA, and Protein Expression Data for the Identification of Cancer-Related MicroRNAs
Source: PLoS One. 2017 Jan 5;12(1):e0168412. doi: 10.1371/journal.pone.0168412 (PMC5215789; doi:10.1371/journal.pone.0168412)
Supplement: S9 Table — Experimentally validated miRNA-regulated TFs and TF-regulated genes are presented. (XLSX) [file pone.0168412.s009.xlsx]

## Sheet: Sheet1
Module_Number	miRNA name	TF name	The number of genes targeted by the TF	The number of genes in the module	The number of common genes	p-value	common_genes	adjusted_p-value
1	hsa-miR-106a	E2F1	671	71	9	0.00511367	MELK,FOXM1,STMN1,TMPO,RAD51,H2AFZ,CDC6,MSH2,PCNA	0.030682
1	hsa-miR-106b	E2F1	671	71	9	0.00511367	MELK,FOXM1,STMN1,TMPO,RAD51,H2AFZ,CDC6,MSH2,PCNA	0.0462504
2	hsa-miR-27a	MAZ	2075	39	12	0.00115434	RAB33A,RAB3C,SOX10,WASF1,C1orf106,PPP1R16B,AGPAT4,ERBB3,SLC44A1,C11orf9,RAB3A,ACTR1A	0.0126978
3	hsa-miR-130b	E2F1	671	115	19	2.89477e-07	MELK,FOXM1,FBXO5,KIF15,EZH2,CDC6,ATAD2,RAD51,CDCA7,KIF4A,PLK4,E2F8,SMC2,ATAD5,FANCC,STMN1,H2AFZ,MSH2,PCNA	3.47372e-06
3	hsa-miR-106b	E2F1	671	115	19	2.89477e-07	MELK,FOXM1,FBXO5,KIF15,EZH2,CDC6,ATAD2,RAD51,CDCA7,KIF4A,PLK4,E2F8,SMC2,ATAD5,FANCC,STMN1,H2AFZ,MSH2,PCNA	3.18424e-06
4	hsa-miR-7	GFI1	450	43	8	1.0394e-05	GABRA1,CACNG3,GREM2,RIMS2,KLHL1,SNAP25,MAPK8,ESR1	6.2364e-05
5	hsa-miR-21	MEIS1	817	89	10	0.00751081	NRP1,CD248,PLAU,ETS1,MCAM,ELK3,PRDM1,RUNX1,ARHGDIB,MAF	0.0375541
5	hsa-miR-21	SOX5	236	89	5	0.00658958	NRP1,EML4,HHEX,MAF,CTNNB1	0.0375541
5	hsa-miR-199a	SOX9	443	89	8	0.00167063	FN1,ETS1,HSPG2,TPM4,PRDM1,HHEX,CDKN1A,CTNNB1	0.00501189
5	hsa-miR-199a	ETS2	1061	89	17	1.69497e-05	NRP1,RNF152,FBLIM1,CD248,ITGB1,ETS1,ITGA1,ADAM10,ELK3,PRDM1,PDGFRB,CD93,ARHGDIB,ESM1,HHEX,BMX,CDKN1A	0.000101698
5	hsa-miR-223	PAX4	1674	89	17	0.00351017	HSPG2,ITGA5,LAMB1,COL1A1,ELK3,PRDM1,FZD4,NID2,B2M,ARHGDIB,HHEX,CTBP2,CAMK2G,MAF,CDKN1A,SERPINE1,GSK3A	0.0193059
5	hsa-miR-223	SOX5	236	89	5	0.00658958	NRP1,EML4,HHEX,MAF,CTNNB1	0.0241618
5	hsa-miR-223	FOXO1	383	89	7	0.00305708	PRDM1,HMCN1,RUNX1,HHEX,CAMK2G,NFYA,CDKN1A	0.0193059
5	hsa-miR-181c	TEF	229	89	6	0.00101032	NRP1,ENPEP,ITGA1,HMCN1,ARHGDIB,ESM1	0.00404128
9	hsa-miR-139	PAX5	155	50	4	0.000930187	RAB33A,WASF1,SH3GL3,ERBB2	0.00279056
10	hsa-miR-7	GFI1	450	289	15	0.00693439	PHYHIP,CPEB3,GABRA1,ICAM5,RIMS2,HS3ST4,CACNG3,CHN1,TBR1,DLG2,GABBR2,GREM2,MAPK8,ESR1,RPS6KB1	0.0416064
10	hsa-miR-218	RREB1	190	289	9	0.0039296	SLC12A5,GOT1,NCDN,PPP3CB,NUAK1,CPNE6,PRKCE,CACNG2,GNAO1	0.0314368
11	hsa-miR-7	GFI1	450	101	8	0.00406187	CALN1,RIMS2,GABRA1,PHYHIP,CACNG3,MAPK8,ESR1,RPS6KB1	0.0243712
12	hsa-miR-7	GFI1	450	83	8	0.0011733	TBR1,KLHL1,GABRA1,RIMS2,DLG2,MAPK8,ESR1,RPS6KB1	0.00703982
14	hsa-miR-7	GFI1	450	114	9	0.00241589	CPEB3,DLG2,GABRA1,CACNG3,RIMS2,PHYHIP,MAPK8,ESR1,RPS6KB1	0.0144953
16	hsa-miR-7	GFI1	450	66	5	0.0255241	GABRA1,CACNG3,MAPK8,ESR1,RPS6KB1	0.0153145
18	hsa-miR-130b	E2F1	671	81	12	0.000219774	RRM2,MELK,FOXM1,FBXO5,KIF15,CDCA7,KIF4A,SMC2,STMN1,ATAD2,MSH2,PCNA	0.00263729
18	hsa-miR-106b	E2F1	671	81	12	0.000219774	RRM2,MELK,FOXM1,FBXO5,KIF15,CDCA7,KIF4A,SMC2,STMN1,ATAD2,MSH2,PCNA	0.00241752
19	hsa-miR-139	RREB1	190	70	4	0.00664753	ELAVL4,ZDHHC22,GNAO1,CACNG2	0.0199426
19	hsa-miR-34a	MAZ	2075	70	25	1.33009e-07	FGF9,ELAVL4,DUSP8,FAM57B,KCNC3,GNAO1,TMEM35,PPM1E,LRRC4,PPP2R5E,PAK3,RUNDC3A,BRSK2,CACNG2,MAPK8IP2,PCSK2,GABBR1,CPLX2,TRIM6,NR1H3,SHANK1,AMPH,CSNK1E,ESR1,ERBB3	1.4631e-06
19	hsa-miR-34a	LEF1	2557	70	18	0.00861494	FGF9,ARHGEF7,ELAVL4,NBEA,MAGI1,TMEM35,MCF2L,ATCAY,DLL1,CDK5R1,BRSK2,PCSK2,KIF5A,CSNK1E,PAK7,KIT,CDH3,ERBB3	0.0473822
19	hsa-miR-27a	MAZ	2075	70	25	1.33009e-07	FGF9,ELAVL4,DUSP8,FAM57B,KCNC3,GNAO1,TMEM35,PPM1E,LRRC4,PPP2R5E,PAK3,RUNDC3A,BRSK2,CACNG2,MAPK8IP2,PCSK2,GABBR1,CPLX2,TRIM6,NR1H3,SHANK1,AMPH,CSNK1E,ESR1,ERBB3	1.4631e-06
19	hsa-miR-27a	RREB1	190	70	4	0.00664753	ELAVL4,ZDHHC22,GNAO1,CACNG2	0.0365614
20	hsa-miR-218	RREB1	190	98	4	0.020836	GOT1,CPNE6,NCDN,CACNG2	0.0166688
22	hsa-miR-106b	E2F1	671	116	23	3.31707e-10	RRM2,FOXM1,FBXO5,EZH2,H2AFV,RAD51,PLK4,HIST1H3A,POLE2,PPM1D,HIST1H1D,SMC2,KIF4A,POLA2,CDT1,KIF15,MELK,E2F1,MCM6,ATAD2,STMN1,MSH2,PCNA	3.64878e-09
22	hsa-miR-130b	E2F1	671	116	23	3.31707e-10	RRM2,FOXM1,FBXO5,EZH2,H2AFV,RAD51,PLK4,HIST1H3A,POLE2,PPM1D,HIST1H1D,SMC2,KIF4A,POLA2,CDT1,KIF15,MELK,E2F1,MCM6,ATAD2,STMN1,MSH2,PCNA	3.98049e-09
22	hsa-miR-93	E2F1	671	116	23	3.31707e-10	RRM2,FOXM1,FBXO5,EZH2,H2AFV,RAD51,PLK4,HIST1H3A,POLE2,PPM1D,HIST1H1D,SMC2,KIF4A,POLA2,CDT1,KIF15,MELK,E2F1,MCM6,ATAD2,STMN1,MSH2,PCNA	4.6439e-09
25	hsa-miR-130b	E2F1	671	152	23	2.6894e-12	RRM2,MELK,FOXM1,FBXO5,KIF15,CDC6,ATAD2,RAD51,MCM6,CDCA7,KIF4A,PLK4,KIAA0101,MXD3,POLE2,HMGN2,HIST1H1D,ATAD5,TMPO,FANCC,CDT1,WDR62,H2AFZ,STMN1,MSH2,RPA2,SMC2,MCM4,PCNA	3.22729e-11
25	hsa-miR-106b	E2F1	671	152	23	2.6894e-12	RRM2,MELK,FOXM1,FBXO5,KIF15,CDC6,ATAD2,RAD51,MCM6,CDCA7,KIF4A,PLK4,KIAA0101,MXD3,POLE2,HMGN2,HIST1H1D,ATAD5,TMPO,FANCC,CDT1,WDR62,H2AFZ,STMN1,MSH2,RPA2,SMC2,MCM4,PCNA	2.95834e-11
26	hsa-miR-7	GFI1	450	89	6	0.0251789	SNCA,CHN1,RIMS2,MAPK8,RPS6KB1,ESR1	0.0151073
28	hsa-miR-130b	E2F1	671	116	17	7.17695e-06	RRM2,MELK,FOXM1,FBXO5,KIF15,EZH2,RAD51,KIF4A,PLK4,ARHGAP11A,POLE2,ATAD5,ATAD2,STMN1,WDR62,MSH2,PCNA	8.61234e-05
28	hsa-miR-106b	E2F1	671	116	17	7.17695e-06	RRM2,MELK,FOXM1,FBXO5,KIF15,EZH2,RAD51,KIF4A,PLK4,ARHGAP11A,POLE2,ATAD5,ATAD2,STMN1,WDR62,MSH2,PCNA	7.89465e-05
29	hsa-miR-7	GFI1	450	83	7	0.00499503	CPEB3,CACNG3,GABRA1,RIMS2,MAPK8,ESR1,RPS6KB1	0.0299702
29	hsa-miR-139	RREB1	190	83	4	0.0119773	GNAO1,CACNG2,CPNE6,GOT1	0.035932
29	hsa-miR-137	RREB1	190	83	4	0.0119773	GNAO1,CACNG2,CPNE6,GOT1	0.035932
30	hsa-miR-139	RREB1	190	69	4	0.00631934	PPP3CB,CACNG2,CPNE6,GNAO1	0.018958
31	hsa-miR-193a	IRF1	419	33	4	0.00719881	BST2,DTX3L,TRIM21,PSME2	0.0287952
33	hsa-miR-130b	E2F1	671	70	12	1.06125e-05	EZH2,PLK4,ARHGAP11A,SMC2,ATAD5,MCM8,TMPO,KIF4A,ATAD2,STMN1,MSH2,PCNA	0.00012735
33	hsa-miR-106b	E2F1	671	70	12	1.06125e-05	EZH2,PLK4,ARHGAP11A,SMC2,ATAD5,MCM8,TMPO,KIF4A,ATAD2,STMN1,MSH2,PCNA	0.000116738
34	hsa-miR-330	SP1	2785	54	14	0.0348625	PIP4K2A,LRP2,DYNC1I1,SERPINI1,ABL1,GPD1,SYT9,MYC,CLDN11,CDC42EP2,TGFB1I1,RPS6KB1,CDH3,NDRG1	0.0104587
35	hsa-miR-139	RREB1	190	41	4	0.000932698	PHACTR3,ELAVL4,GNAO1,NEUROD2	0.00279809
37	hsa-miR-218	RREB1	190	98	5	0.00399451	PPP3CB,CACNG2,CPNE6,GOT1,GNAO1	0.0319561
39	hsa-miR-106b	E2F1	671	74	17	1.20763e-08	FOXM1,FBXO5,KIF15,EZH2,PCNA,ATAD2,KNTC1,CDCA7,PLK4,MXD3,ATAD5,TMPO,WDR62,KIF4A,CDT1,RAD51,MSH2	1.32839e-07
39	hsa-miR-130b	E2F1	671	74	17	1.20763e-08	FOXM1,FBXO5,KIF15,EZH2,PCNA,ATAD2,KNTC1,CDCA7,PLK4,MXD3,ATAD5,TMPO,WDR62,KIF4A,CDT1,RAD51,MSH2	1.44916e-07
39	hsa-miR-93	E2F1	671	74	17	1.20763e-08	FOXM1,FBXO5,KIF15,EZH2,PCNA,ATAD2,KNTC1,CDCA7,PLK4,MXD3,ATAD5,TMPO,WDR62,KIF4A,CDT1,RAD51,MSH2	1.69068e-07
40	hsa-miR-139	RREB1	190	108	4	0.0285046	NUAK1,CPNE6,CACNG2,NEUROD2	0.0455138
42	hsa-miR-130b	E2F1	671	51	9	0.000106593	KIF15,EZH2,PLK4,ATAD5,KIF4A,FANCC,ATAD2,WDR62,MSH2	0.00127912
42	hsa-miR-106b	E2F1	671	51	9	0.000106593	KIF15,EZH2,PLK4,ATAD5,KIF4A,FANCC,ATAD2,WDR62,MSH2	0.00117253
43	hsa-miR-129	SP1	2785	65	17	0.0197576	SLITRK4,SLC12A5,NEFM,GABARAPL1,CAMKK1,SYT5,DRD1,CACNG3,PSD,GABRA1,GLS2,NRGN,STX1A,STXBP1,KCNV1,RPS6KB1,YWHAZ	0.0395152
44	hsa-miR-129	PPARA	149	89	3	0.0386595	NRGN,CACNB1,NEUROD2	0.0473191
45	hsa-miR-199a	SOX9	443	23	4	0.00229551	HSPG2,TPM4,FN1,CDKN1A	0.0137731
45	hsa-miR-199a	ETS2	1061	23	5	0.0101624	CD248,ITGA1,PDGFRB,TPM2,CDKN1A	0.0304873
47	hsa-miR-7	GFI1	450	117	9	0.00288176	PHYHIP,VSTM2L,RIMS2,CACNG3,GABRA1,ICAM5,MAPK8,ESR1,RPS6KB1	0.0172905
50	hsa-miR-7	GFI1	450	111	7	0.0225306	ICAM5,CACNG3,RIMS2,GABRA1,MAPK8,ESR1,RPS6KB1	0.0135184
50	hsa-miR-329	MTF1	226	111	5	0.013609	VSNL1,DNM1,GABRA4,GRIN3A,JPH3	0.0149699
51	hsa-miR-139	PAX5	155	79	5	0.000627599	PRKCE,RAPGEFL1,NEUROD6,PSD,CACNG3	0.0018828
