# Supplementary material for: Integration of MicroRNA, mRNA, and Protein Expression Data for the Identification of Cancer-Related MicroRNAs
Source: PLoS One. 2017 Jan 5;12(1):e0168412. doi: 10.1371/journal.pone.0168412 (PMC5215789; doi:10.1371/journal.pone.0168412)
Supplement: S10 Table — Experimentally validated miRNA-regulated TFs and TF-regulated genes are presented. (XLSX) [file pone.0168412.s010.xlsx]

## Sheet: Sheet1
Module_Number	miRNA name	TF name	The number of genes targeted by the TF	The number of genes in the module	The number of common genes	p-value	common_genes	adjusted_p-value
5	hsa-miR-338	GATA6	241	33	3	0.00989217	GPR155,ATP6V0A4,C11orf9	0.0395687
5	hsa-miR-27a	MAZ	2075	33	12	0.000203722	RAB33A,RAB3C,SOX10,WASF1,C1orf106,PPP1R16B,AGPAT4,ERBB3,SLC44A1,C11orf9,RAB3A,ACTR1A	0.00224094
5	hsa-miR-577	SF1	316	33	4	0.0026495	PPP1R16B,RAB3A,ACTR1A,EEF1A2	0.00529899
6	hsa-miR-130b	E2F1	671	105	17	1.89877e-06	MELK,FOXM1,FBXO5,KIF15,EZH2,CDC6,ATAD2,RAD51,CDCA7,KIF4A,PLK4,E2F8,SMC2,ATAD5,FANCC,STMN1,H2AFZ	2.27852e-05
6	hsa-miR-106b	E2F1	671	105	17	1.89877e-06	MELK,FOXM1,FBXO5,KIF15,EZH2,CDC6,ATAD2,RAD51,CDCA7,KIF4A,PLK4,E2F8,SMC2,ATAD5,FANCC,STMN1,H2AFZ	2.08864e-05
6	hsa-miR-93	E2F1	671	105	17	1.89877e-06	MELK,FOXM1,FBXO5,KIF15,EZH2,CDC6,ATAD2,RAD51,CDCA7,KIF4A,PLK4,E2F8,SMC2,ATAD5,FANCC,STMN1,H2AFZ	2.65827e-05
6	hsa-miR-106a	E2F1	671	105	17	1.89877e-06	MELK,FOXM1,FBXO5,KIF15,EZH2,CDC6,ATAD2,RAD51,CDCA7,KIF4A,PLK4,E2F8,SMC2,ATAD5,FANCC,STMN1,H2AFZ	1.13926e-05
6	hsa-miR-20b	E2F1	671	105	17	1.89877e-06	MELK,FOXM1,FBXO5,KIF15,EZH2,CDC6,ATAD2,RAD51,CDCA7,KIF4A,PLK4,E2F8,SMC2,ATAD5,FANCC,STMN1,H2AFZ	1.70889e-05
6	hsa-miR-20a	E2F1	671	105	17	1.89877e-06	MELK,FOXM1,FBXO5,KIF15,EZH2,CDC6,ATAD2,RAD51,CDCA7,KIF4A,PLK4,E2F8,SMC2,ATAD5,FANCC,STMN1,H2AFZ	2.4684e-05
11	hsa-miR-199a	SOX9	443	76	6	0.0115581	FN1,ETS1,HSPG2,TPM4,PRDM1,HHEX	0.0346744
11	hsa-miR-199a	ETS2	1061	76	16	8.20594e-06	NRP1,RNF152,FBLIM1,CD248,ITGB1,ETS1,ITGA1,ADAM10,ELK3,PRDM1,PDGFRB,CD93,ARHGDIB,ESM1,HHEX,BMX	4.92357e-05
11	hsa-miR-21	MEIS1	817	76	10	0.00239747	NRP1,CD248,PLAU,ETS1,MCAM,ELK3,PRDM1,RUNX1,ARHGDIB,MAF	0.0239747
11	hsa-miR-181c	TEF	229	76	6	0.000436415	NRP1,ENPEP,ITGA1,HMCN1,ARHGDIB,ESM1	0.00174566
11	hsa-miR-181c	CDX2	234	76	4	0.0178261	NRP1,ELK3,PRDM1,NID2	0.0356521
11	hsa-miR-155	MEIS1	817	76	10	0.00239747	NRP1,CD248,PLAU,ETS1,MCAM,ELK3,PRDM1,RUNX1,ARHGDIB,MAF	0.0383595
11	hsa-miR-181d	TEF	229	76	6	0.000436415	NRP1,ENPEP,ITGA1,HMCN1,ARHGDIB,ESM1	0.00087283
15	hsa-miR-27a	MAZ	2075	40	12	0.00147657	RAB33A,SOX10,WASF1,C1orf106,KCNS3,PPP1R16B,ERBB3,SLC44A1,C11orf9,RAB3A,RAB3C,ACTR1A	0.0162423
15	hsa-miR-139	PAX5	155	40	3	0.00504245	RAB33A,WASF1,SH3GL3	0.0151273
15	hsa-miR-34a	MAZ	2075	40	12	0.00147657	RAB33A,SOX10,WASF1,C1orf106,KCNS3,PPP1R16B,ERBB3,SLC44A1,C11orf9,RAB3A,RAB3C,ACTR1A	0.0162423
16	hsa-miR-139	RREB1	190	281	9	0.00326888	SLC12A5,GOT1,NCDN,PPP3CB,NUAK1,CPNE6,PRKCE,CACNG2,GNAO1	0.00980663
16	hsa-miR-218	RREB1	190	281	9	0.00326888	SLC12A5,GOT1,NCDN,PPP3CB,NUAK1,CPNE6,PRKCE,CACNG2,GNAO1	0.026151
16	hsa-miR-137	RREB1	190	281	9	0.00326888	SLC12A5,GOT1,NCDN,PPP3CB,NUAK1,CPNE6,PRKCE,CACNG2,GNAO1	0.00980663
16	hsa-miR-410	RREB1	190	281	9	0.00326888	SLC12A5,GOT1,NCDN,PPP3CB,NUAK1,CPNE6,PRKCE,CACNG2,GNAO1	0.0130755
16	hsa-miR-491	MAZ	2075	281	61	9.76545e-07	JPH3,LHX6,GABRG2,SNCB,INPP5F,PHYHIP,SLC12A5,NEURL,LRFN5,PPP2R2C,PDE2A,CBLN2,GOT1,KCNC2,C1QTNF4,TPM3,CPLX2,PNCK,RYR2,PTPN5,AMPH,NEFH,MDH1,NCDN,CAMK1G,CYP4X1,CABP1,TUBA8,SLC4A10,FBXW7,KCNH3,EPHB6,SERPINI1,MICAL2,KCNS1,PPP1R16B,FLJ33534,SYN2,KCNMA1,SCN3B,GRM1,HRH3,RAB3A,CPNE6,TNNT2,PRKCE,CNKSR2,PSD,CACNG2,DRD1,CNNM1,GRM7,NUAK2,GRIN1,GNAO1,SMARCA4,DLG2,SPTBN4,KCNB2,GABBR1,CBFA2T3	3.90618e-06
19	hsa-miR-139	PAX5	155	88	4	0.00730318	PRKCE,PSD,CACNG3,NEUROD6	0.0218867
19	hsa-miR-139	RREB1	190	88	4	0.0145911	PRKCE,CPNE6,GOT1,CACNG2	0.0218867
19	hsa-miR-137	RREB1	190	88	4	0.0145911	PRKCE,CPNE6,GOT1,CACNG2	0.0437733
19	hsa-miR-383	AHR	241	88	5	0.00685431	DOC2A,PSD,ACCN1,CACNG3,NRGN	0.0274172
19	hsa-miR-491	MAZ	2075	88	25	1.53428e-05	INPP5F,PCSK2,AMPH,SLC17A6,MICAL2,CNTN4,CALN1,MAPRE3,PRKCE,CNKSR2,DRD1,GRM7,TUBA8,CPNE6,CBFA2T3,RYR2,GABRG2,CBLN2,SYN2,PSD,PHYHIP,GOT1,CACNG2,GRIN1,RGS7	6.13714e-05
19	hsa-miR-331	MAZ	2075	88	25	1.53428e-05	INPP5F,PCSK2,AMPH,SLC17A6,MICAL2,CNTN4,CALN1,MAPRE3,PRKCE,CNKSR2,DRD1,GRM7,TUBA8,CPNE6,CBFA2T3,RYR2,GABRG2,CBLN2,SYN2,PSD,PHYHIP,GOT1,CACNG2,GRIN1,RGS7	9.2057e-05
24	hsa-miR-129	SP1	2785	47	14	0.0105375	NRGN,SNCB,NTN1,VAMP2,APLP1,PKN2,SYN1,CAMK2N2,ARIH1,DHFR,ZNF330,SYT5,TFEB,DNAJA1	0.021075
24	hsa-miR-218	LEF1	2557	47	15	0.00173694	PHYHIP,NTN1,CHGA,GRIN1,SNCG,DGKZ,VAMP2,PKN2,PCSK2,CAMK2N2,ARIH1,FOXD3,TFEB,DNAJA1,VSNL1	0.0138955
24	hsa-miR-218	SP1	2785	47	14	0.0105375	NRGN,SNCB,NTN1,VAMP2,APLP1,PKN2,SYN1,CAMK2N2,ARIH1,DHFR,ZNF330,SYT5,TFEB,DNAJA1	0.04215
25	hsa-miR-329	MTF1	226	104	6	0.00210671	DLG2,NUAK1,VSNL1,DNM1,GRIN3A,JPH3	0.0231738
25	hsa-miR-410	RREB1	190	104	4	0.0252622	NUAK1,CACNG2,CPNE6,GNAO1	0.033683
25	hsa-miR-410	BACH2	246	104	5	0.0146788	RUNDC3A,NUAK1,HS3ST2,SYP,CAMKK1	0.0293576
25	hsa-miR-410	ETS2	1061	104	13	0.00876484	YWHAH,RUNDC3A,SCN2A,PLEKHA1,SERPINI1,MICAL2,CACNG2,CAMK1D,RIMS2,CAMK2A,PAK3,JPH3,KLRC2	0.0293576
25	hsa-miR-338	ETS2	1061	104	13	0.00876484	YWHAH,RUNDC3A,SCN2A,PLEKHA1,SERPINI1,MICAL2,CACNG2,CAMK1D,RIMS2,CAMK2A,PAK3,JPH3,KLRC2	0.0350594
26	hsa-miR-193a	IRF1	419	80	6	0.0113745	TNFSF13B,B2M,VAMP8,LY86,CD53,DYRK1A	0.0376913
26	hsa-miR-193a	CEBPA	226	80	4	0.0188457	TNFSF13B,B2M,FCER1G,PRDM1	0.0376913
28	hsa-miR-383	AHR	241	60	5	0.00129572	NRGN,DOC2A,PSD,ACCN1,CACNG3	0.00518287
28	hsa-miR-342	ATF4	233	60	4	0.00784757	SULT4A1,HS3ST2,PSD,GABRA1	0.0156951
28	hsa-miR-29c	MAZ	2075	60	17	0.000353601	C1QTNF4,RUNDC3A,AMPH,TUBA8,KCNC3,SERPINI1,MICAL2,PSD,CACNG2,SYN2,SHANK1,CABP1,CPNE6,DRD1,GABRG2,PCSK2,GRIN1	0.000707203
28	hsa-miR-331	MAZ	2075	60	17	0.000353601	C1QTNF4,RUNDC3A,AMPH,TUBA8,KCNC3,SERPINI1,MICAL2,PSD,CACNG2,SYN2,SHANK1,CABP1,CPNE6,DRD1,GABRG2,PCSK2,GRIN1	0.00212161
28	hsa-miR-331	ATF3	556	60	6	0.0108264	KCNK1,RUNDC3A,SULT4A1,HS3ST2,PCSK2,GRIN1	0.0324793
28	hsa-miR-491	MAZ	2075	60	17	0.000353601	C1QTNF4,RUNDC3A,AMPH,TUBA8,KCNC3,SERPINI1,MICAL2,PSD,CACNG2,SYN2,SHANK1,CABP1,CPNE6,DRD1,GABRG2,PCSK2,GRIN1	0.00141441
28	hsa-miR-491	SMAD3	220	60	4	0.00643194	PPP3CB,HS3ST2,SHANK1,CPNE6	0.0128639
31	hsa-miR-139	RREB1	190	59	4	0.00361215	ELAVL4,ZDHHC22,GNAO1,CACNG2	0.0108365
31	hsa-miR-34a	MAZ	2075	59	23	6.47119e-08	FGF9,ELAVL4,DUSP8,FAM57B,KCNC3,GNAO1,TMEM35,PPM1E,LRRC4,PPP2R5E,PAK3,RUNDC3A,BRSK2,CACNG2,MAPK8IP2,PCSK2,GABBR1,CPLX2,TRIM6,NR1H3,SHANK1,AMPH,CSNK1E	7.11831e-07
31	hsa-miR-27a	MAZ	2075	59	23	6.47119e-08	FGF9,ELAVL4,DUSP8,FAM57B,KCNC3,GNAO1,TMEM35,PPM1E,LRRC4,PPP2R5E,PAK3,RUNDC3A,BRSK2,CACNG2,MAPK8IP2,PCSK2,GABBR1,CPLX2,TRIM6,NR1H3,SHANK1,AMPH,CSNK1E	7.11831e-07
31	hsa-miR-27a	RREB1	190	59	4	0.00361215	ELAVL4,ZDHHC22,GNAO1,CACNG2	0.0198668
31	hsa-miR-338	SOX9	443	59	6	0.00338427	FGF9,BSN,ELAVL4,FAM57B,GNAO1,PCSK2	0.0135371
31	hsa-miR-218	RREB1	190	59	4	0.00361215	ELAVL4,ZDHHC22,GNAO1,CACNG2	0.0288972
31	hsa-miR-329	HLF	225	59	5	0.000884008	BSN,ELAVL4,CACNG2,PCSK2,CSNK1E	0.00972408
31	hsa-miR-329	SOX9	443	59	6	0.00338427	FGF9,BSN,ELAVL4,FAM57B,GNAO1,PCSK2	0.0186135
31	hsa-miR-137	RREB1	190	59	4	0.00361215	ELAVL4,ZDHHC22,GNAO1,CACNG2	0.0108365
31	hsa-miR-181a	MAZ	2075	59	23	6.47119e-08	FGF9,ELAVL4,DUSP8,FAM57B,KCNC3,GNAO1,TMEM35,PPM1E,LRRC4,PPP2R5E,PAK3,RUNDC3A,BRSK2,CACNG2,MAPK8IP2,PCSK2,GABBR1,CPLX2,TRIM6,NR1H3,SHANK1,AMPH,CSNK1E	5.17695e-07
32	hsa-miR-139	RREB1	190	89	4	0.0151537	GOT1,CPNE6,NCDN,CACNG2	0.0454611
32	hsa-miR-137	RREB1	190	89	4	0.0151537	GOT1,CPNE6,NCDN,CACNG2	0.0454611
32	hsa-miR-329	BACH1	240	89	6	0.0012856	SNCB,RUNDC3A,SYP,NCDN,CAMKK1,GABARAPL1	0.0141416
32	hsa-miR-410	RREB1	190	89	4	0.0151537	GOT1,CPNE6,NCDN,CACNG2	0.0303074
32	hsa-miR-410	BACH2	246	89	7	0.000231441	SNCB,RUNDC3A,SYP,HS3ST2,NCDN,CAMKK1,GABARAPL1	0.000925764
32	hsa-miR-29c	MAZ	2075	89	25	1.90012e-05	SNCB,PPP2R2C,CBLN2,GOT1,RUNDC3A,SLC4A10,FBXW7,KCNH3,PPP1R16B,HPCA,CPNE6,GRM7,NCDN,DRD1,MICAL2,CACNG2,TUBA8,SYN2,KCNS3,CABP1,SHANK1,SERPINI1,GABRG2,NUAK2,MAPK8IP2	3.80024e-05
32	hsa-miR-29c	BACH2	246	89	7	0.000231441	SNCB,RUNDC3A,SYP,HS3ST2,NCDN,CAMKK1,GABARAPL1	0.000231441
33	hsa-miR-342	ATF4	233	70	4	0.0133413	PSD,EPHA2,PAK3,BSN	0.0266827
33	hsa-miR-34a	SMAD4	205	70	4	0.00864297	EPHA2,RUNDC3A,PAK3,EPHB1	0.0475363
33	hsa-miR-34a	MAZ	2075	70	17	0.00232455	FGF9,DUSP26,CA10,KCNC3,PPP1R16B,CNTNAP5,ASCL1,TMEM35,PLAUR,PSD,EPHA2,RUNDC3A,PAK3,SHC1,NCAM1,LIPE,MAPK8IP2	0.02557
33	hsa-miR-137	TEF	229	70	4	0.0125885	FGF9,FGF12,SCN2A,TNR	0.0377655
35	hsa-miR-106b	FOXJ2	361	110	7	0.00709221	BUB1,FAM122A,ECT2,NEIL3,PPM1D,POLG,NEO1	0.0390071
35	hsa-miR-106b	E2F1	671	110	20	4.55684e-09	RRM2,FBXO5,EZH2,H2AFV,RAD51,PLK4,HIST1H3A,POLE2,PPM1D,HIST1H1D,SMC2,KIF4A,POLA2,CDT1,KIF15,MELK,E2F1,MCM6,ATAD2,STMN1	5.01252e-08
35	hsa-miR-93	FOXJ2	361	110	7	0.00709221	BUB1,FAM122A,ECT2,NEIL3,PPM1D,POLG,NEO1	0.0496455
35	hsa-miR-93	E2F1	671	110	20	4.55684e-09	RRM2,FBXO5,EZH2,H2AFV,RAD51,PLK4,HIST1H3A,POLE2,PPM1D,HIST1H1D,SMC2,KIF4A,POLA2,CDT1,KIF15,MELK,E2F1,MCM6,ATAD2,STMN1	6.37957e-08
35	hsa-miR-130b	E2F1	671	110	20	4.55684e-09	RRM2,FBXO5,EZH2,H2AFV,RAD51,PLK4,HIST1H3A,POLE2,PPM1D,HIST1H1D,SMC2,KIF4A,POLA2,CDT1,KIF15,MELK,E2F1,MCM6,ATAD2,STMN1	5.4682e-08
35	hsa-miR-106a	FOXJ2	361	110	7	0.00709221	BUB1,FAM122A,ECT2,NEIL3,PPM1D,POLG,NEO1	0.0212766
35	hsa-miR-106a	E2F1	671	110	20	4.55684e-09	RRM2,FBXO5,EZH2,H2AFV,RAD51,PLK4,HIST1H3A,POLE2,PPM1D,HIST1H1D,SMC2,KIF4A,POLA2,CDT1,KIF15,MELK,E2F1,MCM6,ATAD2,STMN1	2.7341e-08
35	hsa-miR-20b	E2F1	671	110	20	4.55684e-09	RRM2,FBXO5,EZH2,H2AFV,RAD51,PLK4,HIST1H3A,POLE2,PPM1D,HIST1H1D,SMC2,KIF4A,POLA2,CDT1,KIF15,MELK,E2F1,MCM6,ATAD2,STMN1	4.10115e-08
35	hsa-miR-20b	FOXJ2	361	110	7	0.00709221	BUB1,FAM122A,ECT2,NEIL3,PPM1D,POLG,NEO1	0.0319149
40	hsa-miR-130b	E2F1	671	146	28	6.01452e-12	RRM2,MELK,FOXM1,FBXO5,KIF15,CDC6,ATAD2,RAD51,MCM6,CDCA7,KIF4A,PLK4,KIAA0101,MXD3,POLE2,HMGN2,HIST1H1D,ATAD5,TMPO,FANCC,CDT1,WDR62,H2AFZ,STMN1,MSH2,RPA2,SMC2,MCM4	7.21743e-11
40	hsa-miR-106b	E2F1	671	146	28	6.01452e-12	RRM2,MELK,FOXM1,FBXO5,KIF15,CDC6,ATAD2,RAD51,MCM6,CDCA7,KIF4A,PLK4,KIAA0101,MXD3,POLE2,HMGN2,HIST1H1D,ATAD5,TMPO,FANCC,CDT1,WDR62,H2AFZ,STMN1,MSH2,RPA2,SMC2,MCM4	6.61597e-11
40	hsa-miR-93	E2F1	671	146	28	6.01452e-12	RRM2,MELK,FOXM1,FBXO5,KIF15,CDC6,ATAD2,RAD51,MCM6,CDCA7,KIF4A,PLK4,KIAA0101,MXD3,POLE2,HMGN2,HIST1H1D,ATAD5,TMPO,FANCC,CDT1,WDR62,H2AFZ,STMN1,MSH2,RPA2,SMC2,MCM4	8.42033e-11
40	hsa-miR-106a	E2F1	671	146	28	6.01452e-12	RRM2,MELK,FOXM1,FBXO5,KIF15,CDC6,ATAD2,RAD51,MCM6,CDCA7,KIF4A,PLK4,KIAA0101,MXD3,POLE2,HMGN2,HIST1H1D,ATAD5,TMPO,FANCC,CDT1,WDR62,H2AFZ,STMN1,MSH2,RPA2,SMC2,MCM4	3.60871e-11
40	hsa-miR-20b	E2F1	671	146	28	6.01452e-12	RRM2,MELK,FOXM1,FBXO5,KIF15,CDC6,ATAD2,RAD51,MCM6,CDCA7,KIF4A,PLK4,KIAA0101,MXD3,POLE2,HMGN2,HIST1H1D,ATAD5,TMPO,FANCC,CDT1,WDR62,H2AFZ,STMN1,MSH2,RPA2,SMC2,MCM4	5.41307e-11
40	hsa-miR-20a	E2F1	671	146	28	6.01452e-12	RRM2,MELK,FOXM1,FBXO5,KIF15,CDC6,ATAD2,RAD51,MCM6,CDCA7,KIF4A,PLK4,KIAA0101,MXD3,POLE2,HMGN2,HIST1H1D,ATAD5,TMPO,FANCC,CDT1,WDR62,H2AFZ,STMN1,MSH2,RPA2,SMC2,MCM4	7.81888e-11
41	hsa-miR-329	HLF	225	81	5	0.00361755	CHN1,CDKL5,JPH3,PCSK2,CACNG2	0.039793
41	hsa-miR-491	MAZ	2075	81	23	3.34624e-05	SNCA,SV2B,PDE2A,PNCK,MDH1,CYP4X1,MICAL2,RAB3A,TNNT2,CABP1,GABRG2,RUNDC3A,TUBA8,JPH3,CBLN2,CPNE6,NEFH,SYT9,PSD,RYR2,PCSK2,CACNG2,GRM7	0.00013385
41	hsa-miR-29c	MAZ	2075	81	23	3.34624e-05	SNCA,SV2B,PDE2A,PNCK,MDH1,CYP4X1,MICAL2,RAB3A,TNNT2,CABP1,GABRG2,RUNDC3A,TUBA8,JPH3,CBLN2,CPNE6,NEFH,SYT9,PSD,RYR2,PCSK2,CACNG2,GRM7	6.69248e-05
42	hsa-miR-577	SF1	316	33	4	0.0026495	HHATL,MAL,RAPGEF5,LDB3	0.00529899
43	hsa-miR-130b	E2F1	671	111	15	7.27215e-05	RRM2,MELK,FOXM1,FBXO5,KIF15,EZH2,RAD51,KIF4A,PLK4,ARHGAP11A,POLE2,ATAD5,ATAD2,STMN1,WDR62	0.000872657
43	hsa-miR-106b	E2F1	671	111	15	7.27215e-05	RRM2,MELK,FOXM1,FBXO5,KIF15,EZH2,RAD51,KIF4A,PLK4,ARHGAP11A,POLE2,ATAD5,ATAD2,STMN1,WDR62	0.000799936
43	hsa-miR-93	E2F1	671	111	15	7.27215e-05	RRM2,MELK,FOXM1,FBXO5,KIF15,EZH2,RAD51,KIF4A,PLK4,ARHGAP11A,POLE2,ATAD5,ATAD2,STMN1,WDR62	0.0010181
43	hsa-miR-106a	E2F1	671	111	15	7.27215e-05	RRM2,MELK,FOXM1,FBXO5,KIF15,EZH2,RAD51,KIF4A,PLK4,ARHGAP11A,POLE2,ATAD5,ATAD2,STMN1,WDR62	0.000436329
43	hsa-miR-20b	E2F1	671	111	15	7.27215e-05	RRM2,MELK,FOXM1,FBXO5,KIF15,EZH2,RAD51,KIF4A,PLK4,ARHGAP11A,POLE2,ATAD5,ATAD2,STMN1,WDR62	0.000654493
43	hsa-miR-20a	E2F1	671	111	15	7.27215e-05	RRM2,MELK,FOXM1,FBXO5,KIF15,EZH2,RAD51,KIF4A,PLK4,ARHGAP11A,POLE2,ATAD5,ATAD2,STMN1,WDR62	0.000945379
44	hsa-miR-139	RREB1	190	70	4	0.00664753	GNAO1,CACNG2,CPNE6,GOT1	0.0199426
44	hsa-miR-137	RREB1	190	70	4	0.00664753	GNAO1,CACNG2,CPNE6,GOT1	0.0199426
44	hsa-miR-410	RREB1	190	70	4	0.00664753	GNAO1,CACNG2,CPNE6,GOT1	0.0265901
44	hsa-miR-29c	MAZ	2075	70	18	0.000863873	NAP1L2,PTPN5,TUBA8,YPEL4,GRM1,GRM7,SYN2,GNAO1,CACNG2,MICAL2,GABRG2,CBLN2,CPNE6,PSD,GOT1,SHANK1,RUNDC3A,RYR2	0.00172775
44	hsa-miR-491	MAZ	2075	70	18	0.000863873	NAP1L2,PTPN5,TUBA8,YPEL4,GRM1,GRM7,SYN2,GNAO1,CACNG2,MICAL2,GABRG2,CBLN2,CPNE6,PSD,GOT1,SHANK1,RUNDC3A,RYR2	0.00345549
44	hsa-miR-331	MAZ	2075	70	18	0.000863873	NAP1L2,PTPN5,TUBA8,YPEL4,GRM1,GRM7,SYN2,GNAO1,CACNG2,MICAL2,GABRG2,CBLN2,CPNE6,PSD,GOT1,SHANK1,RUNDC3A,RYR2	0.00518324
44	hsa-miR-23a	ATF1	215	70	4	0.0101704	SYT13,YPEL4,GABRG2,RUNDC3A	0.0406817
45	hsa-miR-139	RREB1	190	59	4	0.00361215	PPP3CB,CACNG2,CPNE6,GNAO1	0.0108365
45	hsa-miR-218	RREB1	190	59	4	0.00361215	PPP3CB,CACNG2,CPNE6,GNAO1	0.0288972
45	hsa-miR-137	RREB1	190	59	4	0.00361215	PPP3CB,CACNG2,CPNE6,GNAO1	0.0108365
45	hsa-miR-410	RREB1	190	59	4	0.00361215	PPP3CB,CACNG2,CPNE6,GNAO1	0.0144486
45	hsa-miR-410	BACH2	246	59	4	0.00891914	GABARAPL1,RTN4,RUNDC3A,CAMKK1	0.0178383
45	hsa-miR-410	ETS2	1061	59	8	0.023012	YWHAH,TPM3,MICAL2,CACNG2,CAMK1D,GJB6,RUNDC3A,RIMS2	0.0306827
48	hsa-miR-130b	E2F1	671	65	10	0.000147999	EZH2,PLK4,ARHGAP11A,SMC2,ATAD5,MCM8,TMPO,KIF4A,ATAD2,STMN1	0.00177599
48	hsa-miR-106b	E2F1	671	65	10	0.000147999	EZH2,PLK4,ARHGAP11A,SMC2,ATAD5,MCM8,TMPO,KIF4A,ATAD2,STMN1	0.00162799
48	hsa-miR-93	E2F1	671	65	10	0.000147999	EZH2,PLK4,ARHGAP11A,SMC2,ATAD5,MCM8,TMPO,KIF4A,ATAD2,STMN1	0.00207199
48	hsa-miR-106a	E2F1	671	65	10	0.000147999	EZH2,PLK4,ARHGAP11A,SMC2,ATAD5,MCM8,TMPO,KIF4A,ATAD2,STMN1	0.000887994
51	hsa-miR-181d	TEF	229	33	3	0.00860959	LOX,ARRDC3,CAST	0.0172192
51	hsa-miR-181c	TEF	229	33	3	0.00860959	LOX,ARRDC3,CAST	0.0344383
52	hsa-miR-199a	ETS2	1061	48	12	1.76852e-05	MMRN1,ANGPT2,ITGA1,CD93,ADAM10,TRPC6,LNX2,FLT1,DLL4,ELK3,PRF1,STARD13	0.000106111
53	hsa-miR-139	RREB1	190	88	5	0.00250933	PPP3CB,CACNG2,CPNE6,GOT1,GNAO1	0.007528
53	hsa-miR-218	RREB1	190	88	5	0.00250933	PPP3CB,CACNG2,CPNE6,GOT1,GNAO1	0.0200747
53	hsa-miR-137	RREB1	190	88	5	0.00250933	PPP3CB,CACNG2,CPNE6,GOT1,GNAO1	0.007528
53	hsa-miR-410	RREB1	190	88	5	0.00250933	PPP3CB,CACNG2,CPNE6,GOT1,GNAO1	0.0100373
53	hsa-miR-331	MAZ	2075	88	28	3.90113e-07	NEURL,PNCK,AMPH,CABP1,HPCAL4,CNTN4,HPCA,ELOVL4,PAK3,DRD1,CACNG2,CPNE6,MICAL2,SYN2,CBFA2T3,GRM7,SHANK1,NUAK2,TUBA8,CAMK2G,GOT1,GABBR1,VASN,NEFH,PHYHIP,GNAO1,PSD,GABRG2	2.34068e-06
57	hsa-miR-106b	E2F1	671	69	15	3.19548e-08	FBXO5,KIF15,EZH2,PCNA,ATAD2,KNTC1,CDCA7,PLK4,MXD3,ATAD5,TMPO,WDR62,KIF4A,CDT1,RAD51	3.51503e-07
57	hsa-miR-130b	E2F1	671	69	15	3.19548e-08	FBXO5,KIF15,EZH2,PCNA,ATAD2,KNTC1,CDCA7,PLK4,MXD3,ATAD5,TMPO,WDR62,KIF4A,CDT1,RAD51	3.83458e-07
57	hsa-miR-93	E2F1	671	69	15	3.19548e-08	FBXO5,KIF15,EZH2,PCNA,ATAD2,KNTC1,CDCA7,PLK4,MXD3,ATAD5,TMPO,WDR62,KIF4A,CDT1,RAD51	4.47368e-07
57	hsa-miR-106a	E2F1	671	69	15	3.19548e-08	FBXO5,KIF15,EZH2,PCNA,ATAD2,KNTC1,CDCA7,PLK4,MXD3,ATAD5,TMPO,WDR62,KIF4A,CDT1,RAD51	1.91729e-07
57	hsa-miR-20b	E2F1	671	69	15	3.19548e-08	FBXO5,KIF15,EZH2,PCNA,ATAD2,KNTC1,CDCA7,PLK4,MXD3,ATAD5,TMPO,WDR62,KIF4A,CDT1,RAD51	2.87594e-07
57	hsa-miR-20a	E2F1	671	69	15	3.19548e-08	FBXO5,KIF15,EZH2,PCNA,ATAD2,KNTC1,CDCA7,PLK4,MXD3,ATAD5,TMPO,WDR62,KIF4A,CDT1,RAD51	4.15413e-07
58	hsa-miR-383	AHR	241	95	5	0.00939864	PSD,CACNG3,ACCN1,DOC2A,NRGN	0.0375945
58	hsa-miR-23a	ATF1	215	95	6	0.0010261	SULT4A1,YPEL4,GABRG2,SYT13,NEUROD6,RUNDC3A	0.00410438
58	hsa-miR-331	MAZ	2075	95	26	2.15923e-05	NEURL,HS6ST3,CPLX2,PNCK,PTPN5,EPHB6,MICAL2,YPEL4,TNNT2,CNKSR2,CBLN2,SYN2,PSD,GABRG2,DRD1,TUBA8,CPNE6,RYR2,GRM7,JPH3,GRIN1,CACNG2,NEUROD2,SHANK1,CABP1,RUNDC3A	0.000129554
58	hsa-miR-491	MAZ	2075	95	26	2.15923e-05	NEURL,HS6ST3,CPLX2,PNCK,PTPN5,EPHB6,MICAL2,YPEL4,TNNT2,CNKSR2,CBLN2,SYN2,PSD,GABRG2,DRD1,TUBA8,CPNE6,RYR2,GRM7,JPH3,GRIN1,CACNG2,NEUROD2,SHANK1,CABP1,RUNDC3A	8.63694e-05
60	hsa-miR-130b	E2F1	671	46	8	0.000285443	KIF15,EZH2,PLK4,ATAD5,KIF4A,FANCC,ATAD2,WDR62	0.00342532
60	hsa-miR-106b	E2F1	671	46	8	0.000285443	KIF15,EZH2,PLK4,ATAD5,KIF4A,FANCC,ATAD2,WDR62	0.00313987
60	hsa-miR-93	E2F1	671	46	8	0.000285443	KIF15,EZH2,PLK4,ATAD5,KIF4A,FANCC,ATAD2,WDR62	0.0039962
62	hsa-miR-129	SP1	2785	53	15	0.0135425	SLITRK4,SLC12A5,NEFM,GABARAPL1,CAMKK1,SYT5,DRD1,CACNG3,PSD,GABRA1,GLS2,NRGN,STX1A,STXBP1,KCNV1	0.0270851
62	hsa-miR-383	AHR	241	53	4	0.00569454	ACCN1,CACNG3,PSD,NRGN	0.0227782
62	hsa-miR-410	RREB1	190	53	3	0.0189369	SLITRK4,SLC12A5,CACNG2	0.0378739
62	hsa-miR-410	BACH2	246	53	3	0.0367566	GABARAPL1,CAMKK1,RUNDC3A	0.0490088
62	hsa-miR-410	SP1	2785	53	15	0.0135425	SLITRK4,SLC12A5,NEFM,GABARAPL1,CAMKK1,SYT5,DRD1,CACNG3,PSD,GABRA1,GLS2,NRGN,STX1A,STXBP1,KCNV1	0.0378739
62	hsa-miR-29c	MAZ	2075	53	16	0.000235839	SLC12A5,CBLN2,RYR2,TUBA8,FBXW7,KCNS1,MICAL2,GRM7,GABRG2,DRD1,PSD,GRIN1,SHANK1,RUNDC3A,CACNG2,CPLX2	0.000471678
62	hsa-miR-29c	BACH2	246	53	3	0.0367566	GABARAPL1,CAMKK1,RUNDC3A	0.0367566
62	hsa-miR-491	MAZ	2075	53	16	0.000235839	SLC12A5,CBLN2,RYR2,TUBA8,FBXW7,KCNS1,MICAL2,GRM7,GABRG2,DRD1,PSD,GRIN1,SHANK1,RUNDC3A,CACNG2,CPLX2	0.000943357
67	hsa-miR-491	MAZ	2075	53	15	0.000783027	CPLX2,CYP4X1,GRIN1,HPCAL4,SYN2,CPNE6,TNNT2,PCSK2,RYR2,CBLN2,GRM7,MICAL2,GABRG2,EPHB6,STXBP6	0.00313211
67	hsa-miR-331	MAZ	2075	53	15	0.000783027	CPLX2,CYP4X1,GRIN1,HPCAL4,SYN2,CPNE6,TNNT2,PCSK2,RYR2,CBLN2,GRM7,MICAL2,GABRG2,EPHB6,STXBP6	0.00469816
67	hsa-miR-326	MAZ	2075	53	15	0.000783027	CPLX2,CYP4X1,GRIN1,HPCAL4,SYN2,CPNE6,TNNT2,PCSK2,RYR2,CBLN2,GRM7,MICAL2,GABRG2,EPHB6,STXBP6	0.00156605
68	hsa-miR-491	MAZ	2075	102	23	0.00130398	SV2B,PHYHIP,CPLX2,PNCK,RYR2,PCSK2,TUBA8,HPCAL4,EPHB6,MICAL2,SYN2,PRKCE,GABRG2,CBLN2,DRD1,CACNG2,CABP1,CPNE6,SNCB,KCNB2,NEFH,PTPN5,PSD	0.00521591
68	hsa-miR-331	MAZ	2075	102	23	0.00130398	SV2B,PHYHIP,CPLX2,PNCK,RYR2,PCSK2,TUBA8,HPCAL4,EPHB6,MICAL2,SYN2,PRKCE,GABRG2,CBLN2,DRD1,CACNG2,CABP1,CPNE6,SNCB,KCNB2,NEFH,PTPN5,PSD	0.00782387
68	hsa-miR-29c	MAZ	2075	102	23	0.00130398	SV2B,PHYHIP,CPLX2,PNCK,RYR2,PCSK2,TUBA8,HPCAL4,EPHB6,MICAL2,SYN2,PRKCE,GABRG2,CBLN2,DRD1,CACNG2,CABP1,CPNE6,SNCB,KCNB2,NEFH,PTPN5,PSD	0.00260796
69	hsa-miR-577	SF1	316	58	4	0.019469	HHATL,MAL,RAPGEF5,LDB3	0.0389379
73	hsa-miR-491	MAZ	2075	98	26	3.88867e-05	GABRG2,CBLN2,C1QTNF4,RYR2,CAMK1G,TUBA8,SLC4A10,GRIN1,HPCAL4,KCNH3,GAST,TNNT2,PRKCE,CPLX2,PCSK2,DRD1,GRM7,NEFH,SYN2,CABP1,CACNG2,PSD,PTPN5,ADAM11,NUAK2,JPH3	0.000155547
73	hsa-miR-29c	MAZ	2075	98	26	3.88867e-05	GABRG2,CBLN2,C1QTNF4,RYR2,CAMK1G,TUBA8,SLC4A10,GRIN1,HPCAL4,KCNH3,GAST,TNNT2,PRKCE,CPLX2,PCSK2,DRD1,GRM7,NEFH,SYN2,CABP1,CACNG2,PSD,PTPN5,ADAM11,NUAK2,JPH3	7.77734e-05
73	hsa-miR-331	MAZ	2075	98	26	3.88867e-05	GABRG2,CBLN2,C1QTNF4,RYR2,CAMK1G,TUBA8,SLC4A10,GRIN1,HPCAL4,KCNH3,GAST,TNNT2,PRKCE,CPLX2,PCSK2,DRD1,GRM7,NEFH,SYN2,CABP1,CACNG2,PSD,PTPN5,ADAM11,NUAK2,JPH3	0.00023332
74	hsa-miR-139	PAX5	155	69	5	0.000335527	PRKCE,RAPGEFL1,NEUROD6,PSD,CACNG3	0.00100658
74	hsa-miR-329	MTF1	226	69	5	0.00182743	NUAK1,RAPGEFL1,DNM1,GRIN3A,JPH3	0.0201017
74	hsa-miR-491	MAZ	2075	69	22	6.46128e-06	NAP1L2,PNCK,EPHB6,MICAL2,KCNS1,GRM7,PVALB,PRKCE,RAPGEFL1,DRD1,CPNE6,RYR2,CPLX2,TUBA8,PSD,SYN2,GRIN1,CBLN2,GABRG2,SHANK1,NEFH,JPH3	2.58451e-05
74	hsa-miR-29c	MAZ	2075	69	22	6.46128e-06	NAP1L2,PNCK,EPHB6,MICAL2,KCNS1,GRM7,PVALB,PRKCE,RAPGEFL1,DRD1,CPNE6,RYR2,CPLX2,TUBA8,PSD,SYN2,GRIN1,CBLN2,GABRG2,SHANK1,NEFH,JPH3	1.29226e-05
74	hsa-miR-29c	BACH2	246	69	4	0.0152321	SYP,PVALB,NUAK1,CAMKK1	0.0152321
74	hsa-miR-331	MAZ	2075	69	22	6.46128e-06	NAP1L2,PNCK,EPHB6,MICAL2,KCNS1,GRM7,PVALB,PRKCE,RAPGEFL1,DRD1,CPNE6,RYR2,CPLX2,TUBA8,PSD,SYN2,GRIN1,CBLN2,GABRG2,SHANK1,NEFH,JPH3	3.87677e-05
