# Supplementary material for: Integration of MicroRNA, mRNA, and Protein Expression Data for the Identification of Cancer-Related MicroRNAs
Source: PLoS One. 2017 Jan 5;12(1):e0168412. doi: 10.1371/journal.pone.0168412 (PMC5215789; doi:10.1371/journal.pone.0168412)
Supplement: S11 Table — Experimentally validated TF-regulated miRNAs and genes are presented. (XLSX) [file pone.0168412.s011.xlsx]

## Sheet: Sheet1
Module_Number	miRNA name	TF name	The number of genes targeted by the TF	The number of genes in the module	The number of common genes	p-value	common_genes	adjusted_p-value
1	hsa-miR-106b	E2F1	671	71	9	0.00511367	MELK,FOXM1,STMN1,TMPO,RAD51,H2AFZ,CDC6,MSH2,PCNA	0.015341
1	hsa-miR-93	E2F1	671	71	9	0.00511367	MELK,FOXM1,STMN1,TMPO,RAD51,H2AFZ,CDC6,MSH2,PCNA	0.0102273
1	hsa-miR-25	E2F1	671	71	9	0.00511367	MELK,FOXM1,STMN1,TMPO,RAD51,H2AFZ,CDC6,MSH2,PCNA	0.0102273
1	hsa-miR-18a	E2F1	671	71	9	0.00511367	MELK,FOXM1,STMN1,TMPO,RAD51,H2AFZ,CDC6,MSH2,PCNA	0.046023
1	hsa-miR-15b	E2F1	671	71	9	0.00511367	MELK,FOXM1,STMN1,TMPO,RAD51,H2AFZ,CDC6,MSH2,PCNA	0.0204547
1	hsa-miR-106a	E2F1	671	71	9	0.00511367	MELK,FOXM1,STMN1,TMPO,RAD51,H2AFZ,CDC6,MSH2,PCNA	0.030682
1	hsa-miR-18b	E2F1	671	71	9	0.00511367	MELK,FOXM1,STMN1,TMPO,RAD51,H2AFZ,CDC6,MSH2,PCNA	0.0102273
1	hsa-miR-19b	E2F1	671	71	9	0.00511367	MELK,FOXM1,STMN1,TMPO,RAD51,H2AFZ,CDC6,MSH2,PCNA	0.046023
3	hsa-miR-106b	E2F1	671	115	20	2.89477e-07	MELK,FOXM1,FOXMQ5,KIF15,EZH2,CDC6,ATAD2,RAD51,CDCA7,KIF4A,PLK4,E2F8,SMC2,ATAD5,FANCC,STMN1,H2AFZ,MSH2,PCNA	8.6843e-07
18	hsa-miR-106b	E2F1	671	81	12	0.000219774	RRM2,MELK,FOXM1,FBXO5,KIF15,CDCA7,KIF4A,SMC2,STMN1,ATAD2,MSH2,PCNA	0.000659323
19	hsa-miR-34a	TP53	364	70	5	0.014191	FGF9,CACNG2,SCN2A,AKAP6,PAK7	0.0113528
22	hsa-miR-106b	E2F1	671	116	22	3.31707e-10	RRM2,FBXO5,EZH2,H2AFV,RAD51,PLK4,HIST1H3A,POLE2,PPM1D,HIST1H1D,SMC2,KIF4A,POLA2,CDT1,KIF15,MELK,E2F1,MCM6,ATAD2,STMN1,MSH2,PCNA	9.95122e-10
22	hsa-miR-93	E2F1	671	116	22	3.31707e-10	RRM2,FBXO5,EZH2,H2AFV,RAD51,PLK4,HIST1H3A,POLE2,PPM1D,HIST1H1D,SMC2,KIF4A,POLA2,CDT1,KIF15,MELK,E2F1,MCM6,ATAD2,STMN1,MSH2,PCNA	6.63414e-10
22	hsa-miR-25	E2F1	671	116	22	3.31707e-10	RRM2,FBXO5,EZH2,H2AFV,RAD51,PLK4,HIST1H3A,POLE2,PPM1D,HIST1H1D,SMC2,KIF4A,POLA2,CDT1,KIF15,MELK,E2F1,MCM6,ATAD2,STMN1,MSH2,PCNA	6.63414e-10
22	hsa-miR-18a	E2F1	671	116	22	3.31707e-10	RRM2,FBXO5,EZH2,H2AFV,RAD51,PLK4,HIST1H3A,POLE2,PPM1D,HIST1H1D,SMC2,KIF4A,POLA2,CDT1,KIF15,MELK,E2F1,MCM6,ATAD2,STMN1,MSH2,PCNA	2.98536e-09
22	hsa-miR-15b	E2F1	671	116	22	3.31707e-10	RRM2,FBXO5,EZH2,H2AFV,RAD51,PLK4,HIST1H3A,POLE2,PPM1D,HIST1H1D,SMC2,KIF4A,POLA2,CDT1,KIF15,MELK,E2F1,MCM6,ATAD2,STMN1,MSH2,PCNA	1.32683e-09
25	hsa-miR-106b	E2F1	671	152	29	2.6894e-12	RRM2,MELK,FOXM1,FBXO5,KIF15,CDC6,ATAD2,RAD51,MCM6,CDCA7,KIF4A,PLK4,KIAA0101,MXD3,POLE2,HMGN2,HIST1H1D,ATAD5,TMPO,FANCC,CDT1,WDR62,H2AFZ,STMN1,MSH2,RPA2,SMC2,MCM4,PCNA	8.06821e-12
28	hsa-miR-106b	E2F1	671	116	17	7.17695e-06	RRM2,MELK,FOXM1,FBXO5,KIF15,EZH2,RAD51,KIF4A,PLK4,ARHGAP11A,POLE2,ATAD5,ATAD2,STMN1,WDR62,MSH2,PCNA	2.15309e-05
33	hsa-miR-106b	E2F1	671	70	12	1.06125e-05	EZH2,PLK4,ARHGAP11A,SMC2,ATAD5,MCM8,TMPO,KIF4A,ATAD2,STMN1,MSH2,PCNA	3.18375e-05
38	hsa-miR-223	AML1	238	104	5	0.0128835	ARHGAP30,FCER1G,BATF,LCK,DIABLO	0.0386504
39	hsa-miR-106b	E2F1	671	74	16	1.20763e-08	FBXO5,KIF15,EZH2,PCNA,ATAD2,KNTC1,CDCA7,PLK4,MXD3,ATAD5,TMPO,WDR62,KIF4A,CDT1,RAD51,MSH2	3.62289e-08
39	hsa-miR-93	E2F1	671	74	16	1.20763e-08	FBXO5,KIF15,EZH2,PCNA,ATAD2,KNTC1,CDCA7,PLK4,MXD3,ATAD5,TMPO,WDR62,KIF4A,CDT1,RAD51,MSH2	2.41526e-08
39	hsa-miR-25	E2F1	671	74	16	1.20763e-08	FBXO5,KIF15,EZH2,PCNA,ATAD2,KNTC1,CDCA7,PLK4,MXD3,ATAD5,TMPO,WDR62,KIF4A,CDT1,RAD51,MSH2	2.41526e-08
39	hsa-miR-18a	E2F1	671	74	16	1.20763e-08	FBXO5,KIF15,EZH2,PCNA,ATAD2,KNTC1,CDCA7,PLK4,MXD3,ATAD5,TMPO,WDR62,KIF4A,CDT1,RAD51,MSH2	1.08687e-07
39	hsa-miR-15b	E2F1	671	74	16	1.20763e-08	FBXO5,KIF15,EZH2,PCNA,ATAD2,KNTC1,CDCA7,PLK4,MXD3,ATAD5,TMPO,WDR62,KIF4A,CDT1,RAD51,MSH2	4.83052e-08
42	hsa-miR-106b	E2F1	671	51	9	0.000106593	KIF15,EZH2,PLK4,ATAD5,KIF4A,FANCC,ATAD2,WDR62,MSH2	0.00031978
