# Supplementary material for: Integration of MicroRNA, mRNA, and Protein Expression Data for the Identification of Cancer-Related MicroRNAs
Source: PLoS One. 2017 Jan 5;12(1):e0168412. doi: 10.1371/journal.pone.0168412 (PMC5215789; doi:10.1371/journal.pone.0168412)
Supplement: S12 Table — Experimentally validated TF-regulated miRNAs and genes included in two-factor modules are presented. (XLSX) [file pone.0168412.s012.xlsx]

## Sheet: Sheet1
Module_Number	miRNA name	TF name	The number of genes targeted by the TF	The number of genes in the module	The number of common genes	p-value	common_genes	adjusted_p-value
6	hsa-miR-106b	E2F1	671	105	17	1.89877e-06	MELK,FOXM1,FBXO5,KIF15,EZH2,CDC6,ATAD2,RAD51,CDCA7,KIF4A,PLK4,E2F8,SMC2,ATAD5,FANCC,STMN1,H2AFZ	5.6963e-06
6	hsa-miR-93	E2F1	671	105	17	1.89877e-06	MELK,FOXM1,FBXO5,KIF15,EZH2,CDC6,ATAD2,RAD51,CDCA7,KIF4A,PLK4,E2F8,SMC2,ATAD5,FANCC,STMN1,H2AFZ	3.79753e-06
6	hsa-miR-18a	E2F1	671	105	17	1.89877e-06	MELK,FOXM1,FBXO5,KIF15,EZH2,CDC6,ATAD2,RAD51,CDCA7,KIF4A,PLK4,E2F8,SMC2,ATAD5,FANCC,STMN1,H2AFZ	1.70889e-05
6	hsa-miR-25	E2F1	671	105	17	1.89877e-06	MELK,FOXM1,FBXO5,KIF15,EZH2,CDC6,ATAD2,RAD51,CDCA7,KIF4A,PLK4,E2F8,SMC2,ATAD5,FANCC,STMN1,H2AFZ	3.79753e-06
6	hsa-miR-15b	E2F1	671	105	17	1.89877e-06	MELK,FOXM1,FBXO5,KIF15,EZH2,CDC6,ATAD2,RAD51,CDCA7,KIF4A,PLK4,E2F8,SMC2,ATAD5,FANCC,STMN1,H2AFZ	7.59507e-06
6	hsa-miR-106a	E2F1	671	105	17	1.89877e-06	MELK,FOXM1,FBXO5,KIF15,EZH2,CDC6,ATAD2,RAD51,CDCA7,KIF4A,PLK4,E2F8,SMC2,ATAD5,FANCC,STMN1,H2AFZ	1.13926e-05
6	hsa-miR-18b	E2F1	671	105	17	1.89877e-06	MELK,FOXM1,FBXO5,KIF15,EZH2,CDC6,ATAD2,RAD51,CDCA7,KIF4A,PLK4,E2F8,SMC2,ATAD5,FANCC,STMN1,H2AFZ	3.79753e-06
6	hsa-miR-19b	E2F1	671	105	17	1.89877e-06	MELK,FOXM1,FBXO5,KIF15,EZH2,CDC6,ATAD2,RAD51,CDCA7,KIF4A,PLK4,E2F8,SMC2,ATAD5,FANCC,STMN1,H2AFZ	1.70889e-05
6	hsa-miR-19a	E2F1	671	105	17	1.89877e-06	MELK,FOXM1,FBXO5,KIF15,EZH2,CDC6,ATAD2,RAD51,CDCA7,KIF4A,PLK4,E2F8,SMC2,ATAD5,FANCC,STMN1,H2AFZ	1.89877e-05
6	hsa-miR-20b	E2F1	671	105	17	1.89877e-06	MELK,FOXM1,FBXO5,KIF15,EZH2,CDC6,ATAD2,RAD51,CDCA7,KIF4A,PLK4,E2F8,SMC2,ATAD5,FANCC,STMN1,H2AFZ	5.6963e-06
6	hsa-miR-363	E2F1	671	105	17	1.89877e-06	MELK,FOXM1,FBXO5,KIF15,EZH2,CDC6,ATAD2,RAD51,CDCA7,KIF4A,PLK4,E2F8,SMC2,ATAD5,FANCC,STMN1,H2AFZ	3.79753e-06
6	hsa-miR-20a	E2F1	671	105	17	1.89877e-06	MELK,FOXM1,FBXO5,KIF15,EZH2,CDC6,ATAD2,RAD51,CDCA7,KIF4A,PLK4,E2F8,SMC2,ATAD5,FANCC,STMN1,H2AFZ	1.89877e-05
35	hsa-miR-106b	E2F1	671	110	20	4.55684e-09	RRM2,FBXO5,EZH2,H2AFV,RAD51,PLK4,HIST1H3A,POLE2,PPM1D,HIST1H1D,SMC2,KIF4A,POLA2,CDT1,KIF15,MELK,E2F1,MCM6,ATAD2,STMN1	1.36705e-08
35	hsa-miR-93	E2F1	671	110	20	4.55684e-09	RRM2,FBXO5,EZH2,H2AFV,RAD51,PLK4,HIST1H3A,POLE2,PPM1D,HIST1H1D,SMC2,KIF4A,POLA2,CDT1,KIF15,MELK,E2F1,MCM6,ATAD2,STMN1	9.11367e-09
35	hsa-miR-25	E2F1	671	110	20	4.55684e-09	RRM2,FBXO5,EZH2,H2AFV,RAD51,PLK4,HIST1H3A,POLE2,PPM1D,HIST1H1D,SMC2,KIF4A,POLA2,CDT1,KIF15,MELK,E2F1,MCM6,ATAD2,STMN1	9.11367e-09
35	hsa-miR-18a	E2F1	671	110	20	4.55684e-09	RRM2,FBXO5,EZH2,H2AFV,RAD51,PLK4,HIST1H3A,POLE2,PPM1D,HIST1H1D,SMC2,KIF4A,POLA2,CDT1,KIF15,MELK,E2F1,MCM6,ATAD2,STMN1	4.10115e-08
35	hsa-miR-15b	E2F1	671	110	20	4.55684e-09	RRM2,FBXO5,EZH2,H2AFV,RAD51,PLK4,HIST1H3A,POLE2,PPM1D,HIST1H1D,SMC2,KIF4A,POLA2,CDT1,KIF15,MELK,E2F1,MCM6,ATAD2,STMN1	1.82273e-08
35	hsa-miR-106a	E2F1	671	110	20	4.55684e-09	RRM2,FBXO5,EZH2,H2AFV,RAD51,PLK4,HIST1H3A,POLE2,PPM1D,HIST1H1D,SMC2,KIF4A,POLA2,CDT1,KIF15,MELK,E2F1,MCM6,ATAD2,STMN1	2.7341e-08
35	hsa-miR-18b	E2F1	671	110	20	4.55684e-09	RRM2,FBXO5,EZH2,H2AFV,RAD51,PLK4,HIST1H3A,POLE2,PPM1D,HIST1H1D,SMC2,KIF4A,POLA2,CDT1,KIF15,MELK,E2F1,MCM6,ATAD2,STMN1	9.11367e-09
35	hsa-miR-19b	E2F1	671	110	20	4.55684e-09	RRM2,FBXO5,EZH2,H2AFV,RAD51,PLK4,HIST1H3A,POLE2,PPM1D,HIST1H1D,SMC2,KIF4A,POLA2,CDT1,KIF15,MELK,E2F1,MCM6,ATAD2,STMN1	4.10115e-08
35	hsa-miR-19a	E2F1	671	110	20	4.55684e-09	RRM2,FBXO5,EZH2,H2AFV,RAD51,PLK4,HIST1H3A,POLE2,PPM1D,HIST1H1D,SMC2,KIF4A,POLA2,CDT1,KIF15,MELK,E2F1,MCM6,ATAD2,STMN1	4.55684e-08
35	hsa-miR-20b	E2F1	671	110	20	4.55684e-09	RRM2,FBXO5,EZH2,H2AFV,RAD51,PLK4,HIST1H3A,POLE2,PPM1D,HIST1H1D,SMC2,KIF4A,POLA2,CDT1,KIF15,MELK,E2F1,MCM6,ATAD2,STMN1	1.36705e-08
35	hsa-miR-363	E2F1	671	110	20	4.55684e-09	RRM2,FBXO5,EZH2,H2AFV,RAD51,PLK4,HIST1H3A,POLE2,PPM1D,HIST1H1D,SMC2,KIF4A,POLA2,CDT1,KIF15,MELK,E2F1,MCM6,ATAD2,STMN1	9.11367e-09
40	hsa-miR-106b	E2F1	671	146	28	6.01452e-12	RRM2,MELK,FOXM1,FBXO5,KIF15,CDC6,ATAD2,RAD51,MCM6,CDCA7,KIF4A,PLK4,KIAA0101,MXD3,POLE2,HMGN2,HIST1H1D,ATAD5,TMPO,FANCC,CDT1,WDR62,H2AFZ,STMN1,MSH2,RPA2,SMC2,MCM4	1.80436e-11
40	hsa-miR-93	E2F1	671	146	28	6.01452e-12	RRM2,MELK,FOXM1,FBXO5,KIF15,CDC6,ATAD2,RAD51,MCM6,CDCA7,KIF4A,PLK4,KIAA0101,MXD3,POLE2,HMGN2,HIST1H1D,ATAD5,TMPO,FANCC,CDT1,WDR62,H2AFZ,STMN1,MSH2,RPA2,SMC2,MCM4	1.2029e-11
40	hsa-miR-25	E2F1	671	146	28	6.01452e-12	RRM2,MELK,FOXM1,FBXO5,KIF15,CDC6,ATAD2,RAD51,MCM6,CDCA7,KIF4A,PLK4,KIAA0101,MXD3,POLE2,HMGN2,HIST1H1D,ATAD5,TMPO,FANCC,CDT1,WDR62,H2AFZ,STMN1,MSH2,RPA2,SMC2,MCM4	1.2029e-11
40	hsa-miR-18a	E2F1	671	146	28	6.01452e-12	RRM2,MELK,FOXM1,FBXO5,KIF15,CDC6,ATAD2,RAD51,MCM6,CDCA7,KIF4A,PLK4,KIAA0101,MXD3,POLE2,HMGN2,HIST1H1D,ATAD5,TMPO,FANCC,CDT1,WDR62,H2AFZ,STMN1,MSH2,RPA2,SMC2,MCM4	5.41307e-11
40	hsa-miR-15b	E2F1	671	146	28	6.01452e-12	RRM2,MELK,FOXM1,FBXO5,KIF15,CDC6,ATAD2,RAD51,MCM6,CDCA7,KIF4A,PLK4,KIAA0101,MXD3,POLE2,HMGN2,HIST1H1D,ATAD5,TMPO,FANCC,CDT1,WDR62,H2AFZ,STMN1,MSH2,RPA2,SMC2,MCM4	2.40581e-11
40	hsa-miR-106a	E2F1	671	146	28	6.01452e-12	RRM2,MELK,FOXM1,FBXO5,KIF15,CDC6,ATAD2,RAD51,MCM6,CDCA7,KIF4A,PLK4,KIAA0101,MXD3,POLE2,HMGN2,HIST1H1D,ATAD5,TMPO,FANCC,CDT1,WDR62,H2AFZ,STMN1,MSH2,RPA2,SMC2,MCM4	3.60871e-11
40	hsa-miR-18b	E2F1	671	146	28	6.01452e-12	RRM2,MELK,FOXM1,FBXO5,KIF15,CDC6,ATAD2,RAD51,MCM6,CDCA7,KIF4A,PLK4,KIAA0101,MXD3,POLE2,HMGN2,HIST1H1D,ATAD5,TMPO,FANCC,CDT1,WDR62,H2AFZ,STMN1,MSH2,RPA2,SMC2,MCM4	1.2029e-11
40	hsa-miR-19b	E2F1	671	146	28	6.01452e-12	RRM2,MELK,FOXM1,FBXO5,KIF15,CDC6,ATAD2,RAD51,MCM6,CDCA7,KIF4A,PLK4,KIAA0101,MXD3,POLE2,HMGN2,HIST1H1D,ATAD5,TMPO,FANCC,CDT1,WDR62,H2AFZ,STMN1,MSH2,RPA2,SMC2,MCM4	5.41307e-11
40	hsa-miR-19a	E2F1	671	146	28	6.01452e-12	RRM2,MELK,FOXM1,FBXO5,KIF15,CDC6,ATAD2,RAD51,MCM6,CDCA7,KIF4A,PLK4,KIAA0101,MXD3,POLE2,HMGN2,HIST1H1D,ATAD5,TMPO,FANCC,CDT1,WDR62,H2AFZ,STMN1,MSH2,RPA2,SMC2,MCM4	6.01452e-11
40	hsa-miR-20b	E2F1	671	146	28	6.01452e-12	RRM2,MELK,FOXM1,FBXO5,KIF15,CDC6,ATAD2,RAD51,MCM6,CDCA7,KIF4A,PLK4,KIAA0101,MXD3,POLE2,HMGN2,HIST1H1D,ATAD5,TMPO,FANCC,CDT1,WDR62,H2AFZ,STMN1,MSH2,RPA2,SMC2,MCM4	1.80436e-11
40	hsa-miR-363	E2F1	671	146	28	6.01452e-12	RRM2,MELK,FOXM1,FBXO5,KIF15,CDC6,ATAD2,RAD51,MCM6,CDCA7,KIF4A,PLK4,KIAA0101,MXD3,POLE2,HMGN2,HIST1H1D,ATAD5,TMPO,FANCC,CDT1,WDR62,H2AFZ,STMN1,MSH2,RPA2,SMC2,MCM4	1.2029e-11
40	hsa-miR-20a	E2F1	671	146	28	6.01452e-12	RRM2,MELK,FOXM1,FBXO5,KIF15,CDC6,ATAD2,RAD51,MCM6,CDCA7,KIF4A,PLK4,KIAA0101,MXD3,POLE2,HMGN2,HIST1H1D,ATAD5,TMPO,FANCC,CDT1,WDR62,H2AFZ,STMN1,MSH2,RPA2,SMC2,MCM4	6.01452e-11
43	hsa-miR-106b	E2F1	671	111	16	7.27215e-05	RRM2,MELK,FOXM1,FBXO5,KIF15,EZH2,RAD51,KIF4A,PLK4,ARHGAP11A,POLE2,ATAD5,ATAD2,STMN1,WDR62	0.000218164
43	hsa-miR-93	E2F1	671	111	16	7.27215e-05	RRM2,MELK,FOXM1,FBXO5,KIF15,EZH2,RAD51,KIF4A,PLK4,ARHGAP11A,POLE2,ATAD5,ATAD2,STMN1,WDR62	0.000145443
43	hsa-miR-18a	E2F1	671	111	16	7.27215e-05	RRM2,MELK,FOXM1,FBXO5,KIF15,EZH2,RAD51,KIF4A,PLK4,ARHGAP11A,POLE2,ATAD5,ATAD2,STMN1,WDR62	0.000654493
43	hsa-miR-25	E2F1	671	111	16	7.27215e-05	RRM2,MELK,FOXM1,FBXO5,KIF15,EZH2,RAD51,KIF4A,PLK4,ARHGAP11A,POLE2,ATAD5,ATAD2,STMN1,WDR62	0.000145443
43	hsa-miR-15b	E2F1	671	111	16	7.27215e-05	RRM2,MELK,FOXM1,FBXO5,KIF15,EZH2,RAD51,KIF4A,PLK4,ARHGAP11A,POLE2,ATAD5,ATAD2,STMN1,WDR62	0.000290886
43	hsa-miR-106a	E2F1	671	111	16	7.27215e-05	RRM2,MELK,FOXM1,FBXO5,KIF15,EZH2,RAD51,KIF4A,PLK4,ARHGAP11A,POLE2,ATAD5,ATAD2,STMN1,WDR62	0.000436329
43	hsa-miR-18b	E2F1	671	111	16	7.27215e-05	RRM2,MELK,FOXM1,FBXO5,KIF15,EZH2,RAD51,KIF4A,PLK4,ARHGAP11A,POLE2,ATAD5,ATAD2,STMN1,WDR62	0.000145443
43	hsa-miR-19b	E2F1	671	111	16	7.27215e-05	RRM2,MELK,FOXM1,FBXO5,KIF15,EZH2,RAD51,KIF4A,PLK4,ARHGAP11A,POLE2,ATAD5,ATAD2,STMN1,WDR62	0.000654493
43	hsa-miR-19a	E2F1	671	111	16	7.27215e-05	RRM2,MELK,FOXM1,FBXO5,KIF15,EZH2,RAD51,KIF4A,PLK4,ARHGAP11A,POLE2,ATAD5,ATAD2,STMN1,WDR62	0.000727215
43	hsa-miR-20b	E2F1	671	111	16	7.27215e-05	RRM2,MELK,FOXM1,FBXO5,KIF15,EZH2,RAD51,KIF4A,PLK4,ARHGAP11A,POLE2,ATAD5,ATAD2,STMN1,WDR62	0.000218164
43	hsa-miR-363	E2F1	671	111	16	7.27215e-05	RRM2,MELK,FOXM1,FBXO5,KIF15,EZH2,RAD51,KIF4A,PLK4,ARHGAP11A,POLE2,ATAD5,ATAD2,STMN1,WDR62	0.000145443
43	hsa-miR-20a	E2F1	671	111	16	7.27215e-05	RRM2,MELK,FOXM1,FBXO5,KIF15,EZH2,RAD51,KIF4A,PLK4,ARHGAP11A,POLE2,ATAD5,ATAD2,STMN1,WDR62	0.000727215
57	hsa-miR-106b	E2F1	671	69	15	3.19548e-08	FBXO5,KIF15,EZH2,PCNA,ATAD2,KNTC1,CDCA7,PLK4,MXD3,ATAD5,TMPO,WDR62,KIF4A,CDT1,RAD51	9.58645e-08
57	hsa-miR-93	E2F1	671	69	15	3.19548e-08	FBXO5,KIF15,EZH2,PCNA,ATAD2,KNTC1,CDCA7,PLK4,MXD3,ATAD5,TMPO,WDR62,KIF4A,CDT1,RAD51	6.39097e-08
57	hsa-miR-25	E2F1	671	69	15	3.19548e-08	FBXO5,KIF15,EZH2,PCNA,ATAD2,KNTC1,CDCA7,PLK4,MXD3,ATAD5,TMPO,WDR62,KIF4A,CDT1,RAD51	6.39097e-08
57	hsa-miR-18a	E2F1	671	69	15	3.19548e-08	FBXO5,KIF15,EZH2,PCNA,ATAD2,KNTC1,CDCA7,PLK4,MXD3,ATAD5,TMPO,WDR62,KIF4A,CDT1,RAD51	2.87594e-07
57	hsa-miR-15b	E2F1	671	69	15	3.19548e-08	FBXO5,KIF15,EZH2,PCNA,ATAD2,KNTC1,CDCA7,PLK4,MXD3,ATAD5,TMPO,WDR62,KIF4A,CDT1,RAD51	1.27819e-07
57	hsa-miR-106a	E2F1	671	69	15	3.19548e-08	FBXO5,KIF15,EZH2,PCNA,ATAD2,KNTC1,CDCA7,PLK4,MXD3,ATAD5,TMPO,WDR62,KIF4A,CDT1,RAD51	1.91729e-07
57	hsa-miR-18b	E2F1	671	69	15	3.19548e-08	FBXO5,KIF15,EZH2,PCNA,ATAD2,KNTC1,CDCA7,PLK4,MXD3,ATAD5,TMPO,WDR62,KIF4A,CDT1,RAD51	6.39097e-08
57	hsa-miR-19b	E2F1	671	69	15	3.19548e-08	FBXO5,KIF15,EZH2,PCNA,ATAD2,KNTC1,CDCA7,PLK4,MXD3,ATAD5,TMPO,WDR62,KIF4A,CDT1,RAD51	2.87594e-07
57	hsa-miR-19a	E2F1	671	69	15	3.19548e-08	FBXO5,KIF15,EZH2,PCNA,ATAD2,KNTC1,CDCA7,PLK4,MXD3,ATAD5,TMPO,WDR62,KIF4A,CDT1,RAD51	3.19548e-07
57	hsa-miR-20b	E2F1	671	69	15	3.19548e-08	FBXO5,KIF15,EZH2,PCNA,ATAD2,KNTC1,CDCA7,PLK4,MXD3,ATAD5,TMPO,WDR62,KIF4A,CDT1,RAD51	9.58645e-08
57	hsa-miR-363	E2F1	671	69	15	3.19548e-08	FBXO5,KIF15,EZH2,PCNA,ATAD2,KNTC1,CDCA7,PLK4,MXD3,ATAD5,TMPO,WDR62,KIF4A,CDT1,RAD51	6.39097e-08
57	hsa-miR-20a	E2F1	671	69	15	3.19548e-08	FBXO5,KIF15,EZH2,PCNA,ATAD2,KNTC1,CDCA7,PLK4,MXD3,ATAD5,TMPO,WDR62,KIF4A,CDT1,RAD51	3.19548e-07
60	hsa-miR-106b	E2F1	671	46	8	0.000285443	KIF15,EZH2,PLK4,ATAD5,KIF4A,FANCC,ATAD2,WDR62	0.000856329
60	hsa-miR-93	E2F1	671	46	8	0.000285443	KIF15,EZH2,PLK4,ATAD5,KIF4A,FANCC,ATAD2,WDR62	0.000570886
60	hsa-miR-18a	E2F1	671	46	8	0.000285443	KIF15,EZH2,PLK4,ATAD5,KIF4A,FANCC,ATAD2,WDR62	0.00256899
60	hsa-miR-25	E2F1	671	46	8	0.000285443	KIF15,EZH2,PLK4,ATAD5,KIF4A,FANCC,ATAD2,WDR62	0.000570886
